# Supplementary material for: Male-specific association of the FCGR2A His167Arg polymorphism with Kawasaki disease
Source: PLoS One. 2017 Sep 8;12(9):e0184248. doi: 10.1371/journal.pone.0184248 (PMC5590908; doi:10.1371/journal.pone.0184248)
Supplement: S1 Dataset — (XLSX) [file pone.0184248.s004.xlsx]

## Sheet: data
Patient ID	Genotype of rs1801274 (FCGR2A)	Genotype of rs12516652 (SEMA6A)	Genotype of rs5771303 (IL17REL)	Genotyped Phase (Discovery phase = 1, Validation Phage 2)	Age (years)	Gender (Female = 0, Male = 1)	Family History (No = 0, Yes = 1)	History of Recurrence (No = 0, Yes = 1)	IVIG response (Yes = 0, No =1)	Fever days	Diameter of Coronary artery at worst (mm)	Coronary artery lesions (No = 0, Yes = 1)	BCGitis (No = 0, Yes = 1)	CRP (mg/L)	ESR (mm/hr)	WBC (x109/L)	Neutrophil (%)	Platelet (x109/L)	Hb (g/L)	Albumin (mg/dL)	AST (IU/L)	ALT (IU/L)	Total Protein (mg/dL)
KD-001	AA	CC	CC	1	3.7	1	1	1	0	5	3.1	1	0	12.9	29	22.1	82	355	12.2	3.9	49	22	7.1
KD-002	AA	CC	TC	1	0.9	1	0	1	1	10	3.2	1	0	22.7	89	9.8	45	343	9.8	2.8	187	315	7.1
KD-003	AA	CC	CC	1	2.7	0	0	1	1	10		0	0	21.7	24	17.2	76.4	20	9.9	2	102	38	5.3
KD-004	AA	CC	CC	1	3.1	1	0	1	1	10	13	1	0	8.5	73	26.5	71	962	11.4	2.2	42	48	6.1
KD-005	GA	AC	CC	1	10.6	0	0	1	1	10		0	0	0.3	81	14.4	28	174	11.3	3.2	228	226	7.8
KD-006	AA	CC	CC	1	1.4	1	0	1	1	5	3.6	1	0	20.9	58	14.1	76.3	437	11.7	2.9	52	147	6.6
KD-007	GG	AC	CC	1	2.5	1	1	1	0	5		0	0	6.5	33	13.1	70.2	479	11.3	3	52	103	5.5
KD-008	AA	CC	TT	1	2.3	0	0	1	1	7		0	0	17.4	101	16.5	88	465	10.2	3.7	17	11	7.3
KD-009	AA	AC	TC	1	3.5	1	1	1	0	5		0	0	3.2	23	14.4	78	307	12	3.5	33	12	7
KD-010	GA	CC	CC	1	4.9	1	0	2	0	8		0	0	18.3	120	21	83.5	312	12	3.6	74	203	7
KD-011	AA	CC	CC	1	4.6	0	1	1	0	6		0	0	12.5	96	12.4	76.5	337	12.4	3.9	139	260	7.7
KD-012	GA	CC	CC	1	0.4	0	0	1	1	8	1.9	0	1	12.1	110	17.2	79.8	324	10.3	2.5	33	94	5.7
KD-013	AA	CC	CC	1	0.3	1	0	1	1	21	8.2	1	0	7.9	82	18.5		664	7.1		58	28
KD-014	AA	CC	CC	1	1.4	1	0	2	0	5	2.4	0	1	7		14.3	61.9	292	11.4	3.6	31	13	6.4
KD-015	GA	CC	CC	1	9	1	0	1	1	10	6	1	0	24.3	120	8.3	91.2	279	12.1	3.1	47	134	6.3
KD-016	AA		CC	1	1.4	1	0	2	0	6	2.5	0	1	4.3	47	8.3	63.1	306	11.4	3	75	125	5.9
KD-017	AA	CC	CC	1	1.6	1	0	1	1	7	3.4	1	1	26.5	120	14.9	55.8	285	9.5	2.3	30	40	7.1
KD-018	AA	CC	TC	1	1.3	1	0	1	1	8	3.8	1	1	3.5	13	7.9	55.5	259	12.2	3.3	43	28	6.8
KD-019	AA	CC	CC	1	6.4	1	0	1	1	9	3.6	0	0	22.8	82	11.6	73.9	287	11.6	3.2	23	15	7
KD-020	GA	CC	CC	1	4.2	1	0	1	0	6	12	1	0	1.2	87	10.9	45	614	10.4	2.2	27	23	8.3
KD-021	AA	CC	CC	1	5.8	0	0	1	1	14	4.9	1	0	28.1	89	36.3	75	333	10.2	1.8	48	23	8.9
KD-022	AA	CC	CC	1	2.8	1	0	1	0	7	3	0	0	0.7	42	10.3	70.8	304	10.5	3.3	64	177	5.9
KD-023	GA	CC	CC	1	1.1	1	0	1	0	8	2	0	0	2.5	21	7.9	29.5	243	11	3.7	36	5
KD-024	GA	CC	CC	1	2.9	1	0	1	0	5	2.7	0	0	2.9	33	15.4	58.4	325	11.4	3.9	54	178	7.1
KD-025	AA	CC	CC	1	4.7	0	0	1	1	7	2.9	0	0	18.1		9.1	89.5	51	11	2.2	35	79	4.1
KD-026	AA	CC	TC	1	0.9	1	0	1	0	4	2.3	0	0	3.6		15.1	68.5	391	10.5	4.1	34	6	7.6
KD-027	AA	CC	CC	1	1.6	1	0	1	0	6	2.5	0	0	11.7		13.7	62.8	287	12	3.7	26	12	7.4
KD-028	AA	CC	CC	1	0.6	1	1	1	0	5	2.4	0	0	3.7	43	22.6	64.3	632	11.9	3.8	43	298	6.7
KD-029	AA	CC	CC	1	1.7	0	0	1	0	4	2.8	0	0	11.1		15.3	60.6	314	11.2	3.7	24	20	6.8
KD-030	AA	CC	CC	1	0.9	0	0	1	0	4	1.9	0	0	12.5	36	15.6	72	353	12.4	4.2	27	5	6.8
KD-031	GA	CC	CC	1	6.2	0	0	1	0	7	2.5	0	0	6.4	51	11.1	32	150	13	3.2	75	39	7
KD-032	AA	CC	CC	1	0.7	1	0	1	0	5	2.6	0	0	4.5	36	13.3	52.2	298	12.3	4	31	50	5.7
KD-033	AA	CC	CC	1	0.5	1	0	1	0	4	2.5	0	0	7.8	102	12.4	53	532	10.7	3.6	20	19	7.5
KD-034	AA	CC	TC	1	0.9	1	0	1	1	7	2	0	0	38.4	80	19	71.1	388	10.6	3.5	50	288	6.6
KD-035	AA	CC	CC	1	1.6	0	0	1	0	5	1.8	0	0	8.8	33	14.1	65.9	349	11.8	3.6	22	6	5.4
KD-036	AA	CC	CC	1	1.6	1	0	1	0	5	2.4	0	0	3.7	67	7.9	49.6	176	10.3	3	21	128	6.2
KD-037	AA	CC	TC	1	1.8	0	0	1	0	6	1.9	0	0	6	120	15.4	59.7	420	10.2	3.6	22	5	6.9
KD-038	AA	CC	CC	1	0.6	0	0	1	0	4	1.9	0	0	16.4	85	10.1	56.5	275	11.2	4	40	152	6.9
KD-039	AA	CC	TC	1	0.5	0	0	1	0	4	1.8	0	0	12.3	66	12.6	75.9	387	11.4	3.5	99	85	6.4
KD-040	AA	CC	TC	1	1	1	0	1	0	6	2.5	0	0	2.9	88	5.8	28.9	322	11.8	3	26	40	8.3
KD-041	GA	CC	CC	1	1.2	1	0	1	0	4	2.1	0	0	3	58	11.4	48.1	376	12.7	4	38	53	7.6
KD-042	AA	CC	CC	1	4.2	0	0	2	0	5	2.2	0	0	18.1	85	9.8	59.4	283	11.2	3.7	33	6	7.1
KD-043	AA	CC	CC	1	5.6	1	0	1	0	7	3.1	0	0	14.2	77	9.6	77.3	254	12.5	3.5	47	74	6.7
KD-044	AA	CC	CC	1	2.9	1	0	1	0	5	2.4	0	0	7.6	73	13.1	49.3	291	12.9	4	22	11	7.1
KD-045	GA	CC	CC	1	0.9	0	0	1	0	5	2	0	0	16.7	80	16.3	57.4	221	10.8	3.5	43	39	6.6
KD-046	GA	CC	TC	1	1.8	0	0	1	0	5	2.3	0	0	4.1	97	11	72.9	428	11.7	3.9	162	287	7.1
KD-047	AA	CC	CC	1	0.3	0	0	1	0	5	1.9	0	0	6.2	61	20.3	56	326	10.5	3.7	27	24	6.7
KD-048	AA	CC	CC	1	2.7	1	0	1	1	7	2.1	0	0	13.3		10.8	71.3	323	10.5	3.6	28	12	6.7
KD-049	GA	CC	CC	1	1.2	1	0	1	0	6	1.7	0	0	4.5	107	6.3	57.3	221	10.8	4.1	335	482	7.2
KD-050	AA	CC	TC	1	3.3	0	0	1	1	4	3.2	0	0	4	2	9.7	69.7	301	10.9	2.8	20	9	5.3
KD-051	GA	CC	CC	1	5.3	1	0	1	0	5	3.2	0	0	7.6	35	19.8	93.3	364	10.9	2.9	13	19	5.8
KD-052	GG	CC	CC	1	4.7	0	0	1	1	7	2.5	0	0	13.9	120	19.8	89.4	338	11.2	3.4	327	252	6.7
KD-053	AA	CC	CC	1	2.4	1	0	2	0	5	2.4	0	0	9.4	117	22.5	67.6	448	11.7	4.4	26	7	8
KD-054	AA	CC	TC	1	1.7	1	0	1	0	5	2.2	0	0	20.4	91	14.6	81.3	286	10.1	3.3	46	146	6.5
KD-055	AA	CC	TC	1	2.5	1	0	1	0	7	3.9	0	0	1.7	45	13.3	33.2	326	11.1	4	22	6	7.6
KD-056	GA	CC	TC	1	2.4	1	0	1	0	5	2.1	0	0	4.6	70	17.3	78.7	35.8	11.8	3.9	127	334	7.3
KD-057	AA	CC	CC	1	3.4	1	0	1	0	6	2.1	0	0	7.5	57	17.7	58.3	258	10.9	4.2	37	14	7
KD-058	AA	CC	CC	1	2.7	1	0	1	0	5	2	0	0	4.3	62	11.3	53.3	360	11.2	3.8	27	39	7.2
KD-059	GG	CC	TC	1	3.9	1	0	1	0	7	2.5	0	0	13.1	68	16.7	81.1	418	11.9	3.6	25	35	7
KD-060	GA	CC	CC	1	7.1	1	0	1	0	5	3.7	0	0	5.5	38	12.3	86.6	247	12.2	3.8	576	864	7.6
KD-061	AA	CC	CC	1	2.7	1	0	1	0	6	1.8	0	0	1.1	5	13	50.9	320	12.9	3.3	19	12	6.2
KD-062	AA	CC	CC	1	0.5	1	0	1	0	8	1.7	0	0	19.5		32.9	39.6	630	9.7	4.1	23	11	7.2
KD-063	AA	AC	CC	1	1.1	1	0	1	0	9	2.2	0	0	16.3	65	10	75.3	336	11.4	3.7	452	315	6.6
KD-064	GA	CC	CC	1	6.2	1	0	1	0	6	2.8	0	0	4.2	80	15.2	79.2	314	12.2	4.1	98	108	7.4
KD-065	AA	CC	CC	1	3.7	0	0	2	0	6	2.1	0	1	13.3		21	76.6	297	11.2	3.5	30	128	6.2
KD-066	AA	AC	CC	1	3.3	1	0	2	0	5	1.7	0	1	13.6	84	19.5	85.4	325	12	3.6	316	309	6.4
KD-067	AA	CC	CC	1	0.8	0	0	2	0	7	3	1	1	3.7	20	19.5	61	488	10	4.3	44	40	6.5
KD-068	GA	CC	CC	1	10.3	0	0	1	1	6	3	0	1	15.5	79	2.5	75.3	172	12.2	3.4	39	27	6.6
KD-069	AA	CC	CC	1	0.1	0	0	1	1	14	4	1	1	13	23	22.7	52.8	52	8.9	3.9	26	21	5.8
KD-070	AA	CC	CC	1	0.8	1	0	2	0	7	3	1	1	6.9	29	80	42	461	9.8	4	22	16	7.2
KD-071	AA	CC	CC	1	3.2	1	0	1	1	20	6	1	1	22.4	113	16.1	85.9	408	11.2	3.5	72	111	6.4
KD-072	GA	CC	CC	1	2.7	0	0	2	0	5	2.6	1	1	7.2		11.1	76.3	320	11	3.4	21	13	5.8
KD-073	AA	AC	CC	1	2.1	1	0	1	0	7	2.4	0	0	1.7	36	10.5	52	486	10.7	4.4	35	9	7.4
KD-074	AA	CC	CC	1	2.1	1	0	1	0	3	2.1	0	1	3		12.2	42.9	308	11.5	3.5	23	13	5.9
KD-075	AA	CC	CC	1	4	0	0	1	1	11	4	1	0	10.2	79	24.4	89.3	251	11.9	3.5	27	276	6.3
KD-076	GA	CC	CC	1	2.5	0	0	1	1	7	2.8	1	1	10.8	43	23.1	77	400	12.7	4.3	30	12	7
KD-077	AA	CC	CC	1	4.7	1	0	1	0	8	2.2	0	0	9.2	71	11.1	72.9	377	11.3	4	22	9	6.7
KD-078	GA	CC	CC	1	2.1	1	0	1	1	11	2.8	1	1	15.9	64	22.5	87.7	240	10.9	2.9	30	56	5
KD-079	AA	CC	CC	1	9.1	1	0	2	1	10	3.4	1	0	25.4	118	13.3	85.3	267	12.1	3.6	274	231	6.4
KD-080	AA	CC	CC	1	2.1	0	0	1	0	9	2.6	0	0	1.8	45	12.8	59.1	323	12.7	4.1	39	14	6.5
KD-081	AA	CC	TC	1	0.9	0	0	1	0	5	1.7	0	1	3.9	53	17.2	51	384	10.4	4.3	35	14	6.8
KD-082	GA	CC	CC	1	0.7	0	0	1	1	11	2.8	1	1	20.7	59	12.7	67.4	325	12.1	4.4	37	21	6.9
KD-083	AA	CC	TC	1	2.7	0	0	1	1	7	2.8	1	1	4.2	56	14.3	73.2	385	13.5	4.2	178	260	6.8
KD-084	GA	AC	CC	1	0.4	1	1	1	0	7	2.9	1	1	5		12.4	76	179	13.1	4.3	48	47	6.5
KD-085	GA	CC	CC	1	2.9	1	0	1	1	7	2.9	1	1	3.3	86	10.7	74.3	347	11.5	3.6	311	444	6.4
KD-086	GG	CC	CC	1	1.2	1	0	1	0	6	2.7	0	1	1.7	36	8.3	28.6	261	9.8	3.7	25	29	5.8
KD-087	AA	CC	CC	1	1.7	0	0	1	0	5	2	0	1	10.9		14.3	63.1	275	10.4	3.4	27	40	5.6
KD-088	GA	CC	TC	1	3.3	0	1	1	0	3	2.1	0	1	5.2	9	17.8	86.1	238	14	4.4	52	25	6.9
KD-089	GA	CC	TC	1	4.3	0	0	1	0	7	2.6	0	0	8.8	90	16.3	70.6	468	11.2	3.6	27	12	6.6
KD-090	AA	CC	TC	1	0.6	0	0	1	0	7	2.4	0	1	3.5	46	14.6	54.2	445	11.4	3.5	25	12	5.7
KD-091	AA	CC	CC	1	2.7	0	1	1	0	4	2.4	0	1	6.1	48	20	67.4	296	10.1	3.1	21	12	6
KD-092	AA	CC	CC	1	2.6	1	0	1	0	5	2.5	0	1	3.1	70	16.1	62.3	362	13.2	4.3	1810	766	7.6
KD-093	GA	CC	CC	1	3.3	1	0	1	0	4	2.2	0	0	7.4	76	12.3	74.9	277	11.6	3.9	27	13	7.1
KD-094	AA	CC	CC	1	1.5	0	0	1	0	5	1.8	0	1	2.4	64	9.7	34	470	10.5	4.1	28	16	6.9
KD-095	GA	CC	CC	1	2.9	1	0	1	1	7	2	0	1	6.8	80	12.2	69.5	278	11	3.6	56	52	6.1
KD-096	GA	CC	CC	1	5.1	1	0	2	0	5		0	0	7.5	61	26.9	82.5	267	12.5	4.2	26	12	7.2
KD-097	GA	AC	TC	1	3.8	1	0	1	1	8	3.6	1	0	6.7	70	22	90.4	291	12.2	4	866	905	7
KD-098	AA	CC	TC	1	3.1	0	0	1	0	8	3.4	1	0	17.3	79	13.6	76	269	10.9	3.3	47	184	5.7
KD-099	AA	AC	CC	1	2.5	0	0	2	0	5		0	0	16.4	97	15.5	75	351	12	4	39	107	6.4
KD-100	AA	CC	TC	1	1.5	0	0	1	0	10	2.1	0	1	5.3	43	11.3	60	451	11.1	3.8	19	16	6.3
KD-101	AA	CC	CC	1	0.3	1	0	1	0	5	2.2	0	1	6.4	61	11.8	62	554	12.2	4	28	23	6.2
KD-102	GA	CC	CC	1	6.3	0	0	1	0	5	2.6	0	0	13.8	73	8.2	78.3	183	10.5	4	377	558	6.6
KD-103	AA	CC	TC	1	4.6	0	0	1	1	8	2.6	0	1	28.1	35	13.9	90	180	12	3	24	70	5.4
KD-104	GA	CC	CC	1	1.7	0	0	1	0	8	2.6	0	0	4.5	79	19.1	35	456	11.2	4.2	17	22	7.2
KD-105	AA	CC	TC	1	2.5	0	0	1	0	8	3	0	1	16.2	95	15.5	80	337	11.6	3.6	216	174	5.8
KD-106	GA	CC	CC	1	1.7	0	0	1	0	6	2.1	0	1	2.2	37	9.7	56.9	230	13.4	3.9	29	13	6.7
KD-107	GA	CC	CC	1	1.9	1	0	1	0	5	2.3	0	1	7.8	104	20.1	78	368	11.7	3.9	107	71	6.7
KD-108	AA	CC	CC	1	3.3	0	0	1	0	6	2.4	0	0	2.2	73	10.1	48.7	280	10.9	4.1	78	72	6.6
KD-109	GA	CC	TC	1	1.5	0	0	1	0	5	2	0	0	10.9	120	23.5	81	321	11.6	3.7	72	52	6.6
KD-110	AA	CC	CC	1	2.6	0	0	1	0	8	2.9	0	0	12.6	120	10.2	83	293	11.5	4	94	76	6.8
KD-111	GG	CC	TC	1	1.9	1	0	1	0	7	2.2	0	1	18	95	21.2	75	381	11.7	4	33	76	6.4
KD-112	AA	CC	CC	1	3.6	1	0	1	0	13	6.4	1	0	7.6	120	25	63	512	11.2	3.9	26	17	7.3
KD-113	GA	CC	CC	1	2.3	0	0	1	0	5	5.4	1	1	27.8	58	20.3	78	350	10.8	3.7	48	218	6.8
KD-114	AA	AC	CC	1	4.6	1	0	1	0	5	2.3	0	0	5.8	52	12.7	64.7	322	13.4	3.9	38	23	6.8
KD-115	AA	CC	TC	1	7.2	1	0	1	0	5	2.7	0	0	20	35	15.5	85	257	12.6	4	80	47	6.6
KD-116	AA	CC	CC	1	4.4	1	0	1	0	5	2.3	0	0	17.2	17	11.7	77.7	245	11.1	3.7	70	137	6.7
KD-117	AA	CC	CC	1	2.5	1	0	1	0	8	2.4	0	0	21.2	23	21.2	76.8	213	8.7	1.7	43	42	5.6
KD-118	AA	AC	CC	1	0.9	1	0	1	1	9	1.9	0	0	16.8	22	14.9	79.3	373	11.2	3	34	73	5.5
KD-119	AA	CC	CC	1	8.6	1	0	1	0	5	2.6	0	0	0.2	48	9.5	67	454	12.1	4	29	22	7.8
KD-120	AA	CC	CC	1	1.7	1	0	1	1	20	1	1	0	86.2	53	19.6	81.8	519	13	4.7	531	306	7.8
KD-121	AA	CC	CC	1	2.3	0	0	1	0	4	1.9	0	0	69.1	85	6.7	56	234	10.3	3.5	92	42	5.9
KD-122	AA	CC	TC	1	17.5	1	0	1	0	7	3	0	0	9.4	48	11.9	84.4	238	14.2	3	91	150	5.7
KD-123	AA	CC	CC	1	0.8	1	0	1	0	4	1.8	0	0	3.5	50	12.3	47.1	274	11.8	3.9	174	273	6.3
KD-124	GG	CC	TC	1	4.9	1	0	1	1	5	3.6	1	0	12.4	39	12.9	84	275	13.2	4.2	504	489	6.9
KD-125	GA	CC	CC	1	0.7	0	0	1	0	4	1.9	0	0	10.8	55	12.9	53	333	10.6	3.2	32	123	5.5
KD-126	AA	CC	TC	1	0.4	0	0	1	0	6	2.1	0	0	1.6	10	14.6	62.6	316	11.5	4.1	34	25	5.9
KD-127	GA	AC	CC	1	6.7	0	0	1	0	5	1.8	0	0	7.4		11.9	62.9	314	11.4	3.8	19	63	7.2
KD-128	GA	CC	CC	1	1.7	1	0	1	0	7	1.7	0	0	0.5	34	11.6	9	190	11.8	4.1	70	27	6.7
KD-129	GA	CC	CC	1	1.3	0	0	1	0	5	1.8	0	0	16	25	15.2	53.2	252	11.3	4	49	31	6.7
KD-130	AA	CC	TC	1	3.3	1	0	1	0	3	2.1	0	0	6.2	53	14	80	289	10.6	4	25	11	6.4
KD-131	GA	CC	CC	1	3.7	0	0	1	0	5	1.6	0	0	4.5	2	14	61.5	302	10.9	3.8	27	12	6.9
KD-132	AA	CC	CC	1	1.1	1	0	1	0	7	1.9	0	0	15.4	3	23.9	68	482	8.5	3.4	84	157	6
KD-133	GG	CC	CC	1	1.7	0	0	1	0	5	1.8	0	0	2	2	7.9	38	201	10.6	3.5	137	225	5.9
KD-134	AA	CC	TC	1	1.2	1	0	1	0	3	1.7	0	0	9.1	2	9.1	54	247	11	3.5	733	418	5.8
KD-135	AA	CC	CC	1	1.2	1	0	1	0	5	2.1	0	0	10.6	48	11.3	57	338	11.3	3.6	57	134	6.1
KD-136	AA	CC	CC	1	3.3	0	0	1	0	5	2.3	0	0	2.7	12	7.6	38	225	12.4	3.6	17	10	6.1
KD-137	AA	CC	CC	1	3.2	1	0	1	1	10	1.9	0	0	17.6	13	10.3	85	237	12	3.6	451	471	6.3
KD-138	AA	CC	CC	1	1.7	1	0	1	0	3	2.1	0	0	3.1	46	11.8	48	278	10.8	3.9	55	151	6.6
KD-139	AA	CC	TC	1	1.8	0	0	1	0	5	2.3	0	0	24.6	49	34.8	88	381	10.6	2.9	18	18	5.3
KD-140	GG	CC	CC	1	5.2	1	0	1	1	4	3.3	1	0	10.6	46	14.6	93.6	315	12.7	3.8	85	117	6.4
KD-141	AA	CC	CC	1	3.9	0	0	1	0	4	1.6	0	0	4.7	80	9.9	73.7	274	10.8	3.9	24	12	6.6
KD-142	AA	CC	CC	1	3.9	1	0	1	1	6	4	1	0	11.7	57	19.8	86	242	12.3	4	165	141	6.9
KD-143	AA	CC	TC	1	2.3	0	0	1	0	5	1.6	0	0	9.5	65	17.9	84	276	12.1	3.7	158	354	6.9
KD-144	AA		CC	1	3.8	0	0	1	1	9	6	1	0	9.6	43	13.2	68	315	12.6	4.2	24	15	7
KD-145	AA	CC	CC	1	1.7	1	0	1	0	8	1.5	0	0	2.1	45	11.2	51	303	12	3.9	27	19	6.7
KD-146	AA	CC	CC	1	3	0	0	1	0	6	1.8	0	0	1.9	37	9.7	58	356	10.1	3.8	31	30	6.5
KD-147	AA	CC	CC	1	3.6	0	0	1	0	5	2.1	0	0	10.5	55	16.7	73	320	10.9	4.1	63	329	6.9
KD-148	AA	CC	CC	1	1.8	0	0	1	1	6	1.9	0	0	6	49	10.9	83	234	11.4	4.2	266	256	6.8
KD-149	AA	AC	TC	1	0.8	1	0	1	0	6	1.6	0	0	6.2	58	14.9	54.6	436	10.4	3.7	29	18	6.9
KD-150	AA	CC	CC	1	4.2	0	0	1	0	5	1.8	0	0	2.1	26	21.9	74	371	11.5	3.5	113	454	6.4
KD-151	AA	CC	CC	1	3.6	0	0	1	1	7	4.6	1	0	24.1	27	24.5	89.6	253	12.6	4.2	30	15	6.9
KD-152	AA	CC	CC	1	3.4	1	1	1	0	10	3.4	1	0	2.7	66	9.3	66.8	323	11	3.8	18	9	6.5
KD-153	AA	CC	CC	1	0.4	0	0	1	0	5	1.7	0	0	10.6	20	18.1	53	300	10.9	3.6	26	21	5.9
KD-154	GA	CC	TC	1	2.7	0	0	1	0	6	1.9	0	0	7.2	23	17.7	71	373	10.9	3.3	26	35	5.9
KD-155	AA	CC	TC	1	1.6	1	0	1	0	4	1.7	0	0	2.9	39	14.5	38	320	11.6	3.9	23	12	6.1
KD-156	AA	CC	CC	1	4.2	1	0	1	1	5	4.9	1	0	2	21	15	81	233	12.5	3.4	125	298	6.1
KD-157	AA	AC	CC	1	5.7	1	0	2	1	4	3.8	1	0	13.5	53	15.4	79	343	12.4	4.2	1061	473	7
KD-158	AA	AC	CC	1	5	1	0	2	0	6	3.8	1	0	5.7	55	12.7	64	235	12.1	3.1	25	13	5.9
KD-159	AA	CC	CC	1	4.4	0	0	1	0	5	1.7	0	0	0.1	26	5.5	26	257	12	3.5	35	14	8.4
KD-160	AA	CC	CC	1	0.5	1	0	1	0	5	2	0	1	6.7	44	10	56	362	9.6	3.7	36	19	6.1
KD-161	AA	CC	CC	1	1	1	0	1	1	11	3.3	1	0	10	47	6.1	52	210	10.6	3.3	58	103	5.4
KD-162	GA	CC	TC	1	1.6	1	0	1	1	16	3.6	1	0	12.4	76	14.7	76	291	11.3	3.9	688	833	7
KD-163	AA		CC	1	4.3	1	1	1	0	5	2.5	1	0	21.6	100	20.6	84	414	11.4	3.1	113	313	5.9
KD-164	AA	CC	TC	1	2	0	0	2	0	5	1.8	0	0	25	57	15.7	59	286	11	3.6	27	16	6.3
KD-165	GA	CC	CC	1	3.9	0	0	2	0	7	1.9	0	0	7.5	64	7.3	60	243	10.8	3.6	62	51	6.2
KD-166	GA	CC	CC	1	3.8	0	0	1	1	3	2.2	0	0	13.7	30	14.3	79.1	172	10.9	3.2	31	21	5.6
KD-167	AA	CC	TC	1	6.2	1	0	1	0	5	5.5	1	0	0.1	49	9.6	42	390	12.2	4.1	21	13	6.5
KD-168	AA	CC	TC	1	3.8	0	0	1	1	11	1.5	0	0	20.3	39	15.4	91	343	11.8	3.1	232	514	5.9
KD-169	AA	CC	CC	1	2.8	1	0	1	1	5	1.7	0	1	9.5	100	11.4	80.2	300	11.4	3.5	240	591	6.5
KD-170	AA	CC	CC	1	3.4	1	0	1	1	4	1.9	0	1	21.3	83	15.8	83	309	10.7	3.5	175	83	6.5
KD-171	AA	CC	CC	1	3.5	1	0	1	1	7	9.5	1	0	21.2	64	29.1	90.4	310	11.8	2.8	49	55	7.4
KD-172	AA	CC	CC	1	0.6	1	0	1	0	15	6.5	1	0	4.2	58	20	32.2	1162	9.9	3.8	208	221	7
KD-173	GA	CC	CC	1	5.5	1	0	1	1	7	6	1	0	17.8	49	19.4	95.7	418	11.6	3.5	81	163	6.2
KD-174	AA	CC	CC	1	2.8	1	0	1	1	5		0	0	6.6	30	12.4	51	263	11.7	3.7	19	12	6.2
KD-175	AA		CC	1	0.7	1	0	1	1	6	4	1	0	5.4	47	13.8	51.1	342	9.1	2.6	21	49	7.9
KD-176	AA	CC	CC	1	3.2	1	0	1	1	5		0	0	10.9	53	10.5	84.8	268	10.7	4	38	21	6.7
KD-177	GA	CC	CC	1	6.9	0	0	1	0	14	5.4	1	0	25.7	88	20.3	94.8	487	8	2.2	16	11	7.2
KD-178	AA	CC	CC	1	4.9	1	0	1	0	6		0	0	9.3	98	14.2	73.9	508	12.8	3.8	44	55	7.1
KD-179	GA	CC	CC	1	1.9	0	0	1	0	5		0	0	14.1	42	8.9	60	389	10.8	3.6	19	8	6.2
KD-180	AA	CC	CC	1	2.7	1	0	1	0	6		0	0	4.2	49	15.7	71	436	12.9	3.9	468	694	6.6
KD-181	AA	CC	CC	1	0.4	1	0	1	0	8		0	0	12.3	62	18.6	51	677	10.9	3.6	24	18	6.2
KD-182	AA	CC	CC	1	2.9	1	0	1	0	5		0	0	6.1	67	11	66.8	329	10.9	3.9	24	19	7.2
KD-183	AA	CC	CC	1	1.6	1	0	1	1	8		0	0	6.6	67	9.9	75.8	274	11.5	4.4	29	15	7.6
KD-184	AA	CC	TT	1	2.1	1	0	1	1	9		0	0	7.5	84	10.9	71.5	372	10	3.9	25	13	6.9
KD-185	AA	AC	CC	1	5.9	1	0	1	1	5		0	0	11	92	10.8	93	253	11.4	3.9	104	95	6.8
KD-186	AA	CC	CC	1	5.1	1	0	1	0	6		0	0	3.8	57	10.1	68.2	539	12.2	4.2	18	11	7.5
KD-187	AA	CC	CC	1	2.8	1	0	1	0	6		0	0	2.4	46	28.6	56.9	283	11.2	3.9	38	12	6.8
KD-188	AA	CC	CC	1	3.9	1	0	1	1	9		0	0	24.6	100	18	83.5	382	11.2	3.7	53	277	6.6
KD-189	GA	CC	CC	1	4	1	0	1	0	6		0	0	9.8	60	14.9	62.4	414	11.3	4	20	11	7.3
KD-190	AA	AC	CC	1	0.6	1	0	1	0	5		0	0	14.3	8	12.7	59.8	420	8.1	3.5	26	26	5.6
KD-191	AA	CC	CC	1	1.9	1	0	1	1	12		0	0	14.3	111	14.9	81	316	10.6	3.7	113	324	6.2
KD-192	AA	CC	CC	1	6	1	0	1	0	6		0	0	0.7	13	3	52.8	71	12	3.9	41	15	6.3
KD-193	AA	CC	TC	1	4.1	1	0	1	1	9		0	0	6.8	59	14.2	68.1	281	11.9	3.8	173	394	6.9
KD-194	GA	AC	CC	1	1.7	1	0	1	1	10		0	0	11.3	87	18.5	69.1	324	13.3	3.6	19	13	6.6
KD-195	AA	CC	TC	1	0.9	1	0	1	1	11		0	0	23.9	88	6.2	33	326	9.9	3.5	73	79	5.9
KD-196	AA	CC	CC	1	1.9	1	0	1	1	10		0	0	7.7	105	14.5	64.3	374	11.2	3.6	24	15	6.4
KD-197	AA	CC	CC	1	1.3	1	0	1	0	6		0	0	4.3	69	15.4	58	519	11.3	4	26	18	7.2
KD-198	AA	CC	CC	1	9.7	1	0	1	1	21		0	0	9.3	120	17.8	91.9	400	12.9	4.5	467	638	7.4
KD-199	GA	CC	TC	1	4.7	1	0	1	1	8	4.1	1	0	15.7	100	32.3	87.3	449	12.7		37	17
KD-200	GA	CC	CC	1	1.7	0	0	1	1	7		0	0	3.7	80	16.1	70.8	349	12.7	3.6	89	68	6
KD-201	GG	CC	CC	1	16.9	1	0	1	0	9		0	0	7.8	37	7.4	85.2	245	12.2	3.3	40	92	7
KD-202	GA	CC	CC	1	1.3	1	0	1	0	5		0	1	3.4	41	14.1	67	477	10.8	3.5	32	56	6.2
KD-203	AA	CC	CC	1	0.5	1	0	1	0	5		0	0	4.3	37	16.5	46.5	445	12.2	4.2	218	336	6.9
KD-204	AA	CC	CC	1	2.7	1	0	1	0	5		0	0	12.2	56	14	59	444	11.3	3.9	32	146	6.6
KD-205	AA	CC	CC	1	5.4	1	0	2	0	10		0	0	5.1	23	13.1	93.8	169	13	4.2	30	12	6.8
KD-206	GA	CC	TC	1	4.8	1	0	2	0	5		0	0	22.1	69	12.4	91.4	260	11.3	3.9	187	214	6.4
KD-207	AA	CC	CC	1	2.2	1	0	1	0	5		0	0	14.2	56	19.3	76.7	354	12.6	3.5	22	80	6
KD-208	GA	CC	CC	1	4.6	1	0	1	0	8		0	0	10.1	26	18.1	75.5	223	11.1	3.9	26	11	6
KD-209	AA		CC	1	7.4	1	0	1	0	4		0	0	7.8	87	11.1	86.4	275	10.9	4.3	14	21	7.5
KD-210	AA	CC	TC	1	3	1	0	1	0	6		0	0	20.3	94	12.1	74.2	235	9.8	3.7	18	7	6.3
KD-211	GA	CC	TC	1	3.6	1	0	1	0	8	2	0	0	15	50	15.5	61.3	390	11.6	3.7	133	256	6.6
KD-212	AA	CC	TC	1	2.5	1	0	2					0
KD-213	GA	CC	CC	1	0.8	0	0	2	0	9		0	0	2.2	54	19.8	50.4	650	10.8	4.3	39	17	7.3
KD-214	AA	CC	CC	1	4.4	1	0	2					0
KD-215	GA	CC	CC	1	4.1	1	0	1	1	9		0	0	6.6	47	9	82.9	327	12.3	4	398	405	6.5
KD-216	AA	CC	CC	1	2.7	1	0	1	1	9		0	0	26.9	88	18.7	84	253	11.1	3.2	82	135	5.4
KD-217	GA	CC	CC	1	2.9	1	0	1	1	8		0	0	23.5	79	33.1	86.1	207	10.9	3.2	48	73	5.4
KD-218	GA	AC	CC	1	1.9	1	0	1	1	9		0	0	8.7	63	9.6	81.3	289	9.9	3.3	129	213	5.6
KD-219	AA	CC	CC	1	2.2	1	0	1	1	5		0	0	32.5	91	19.9	86.6	325	9.6	3.7	66	207	6.4
KD-220	AA	CC	CC	1	0.4	1	0	1	0	5		0	0	17.3	94	15.7	67.3	490	10.7	4.2	80	87	6.5
KD-221	AA	CC	CC	1	3.8	1	0	1	0	5		0	0	8.4	76	89	50.5	337	10.3	3.5	66	165	6
KD-222	AA	CC	CC	1	2.7	1	0	1	0	5		0	0	11.2	77	10.8	69.4	311	10.1	4	24	8	6.3
KD-223	AA	CC	CC	1	4.2	1	0	1	0	5		0	0	5.5	71	13.7	69.7	432	12.6	4.4	22	10	7.2
KD-224	AA	CC	CC	1	3.2	1	0	2	0	5		0	0	10.5	60	7.7	65.8	224	10.6	4.3	89	34	6.6
KD-225	GA	CC	CC	1	4.3	1	0	1	0	5		0	0	8	27	6.6	75.6	168	13	4.1	34	24	6.2
KD-226	GA	CC	CC	1	0.6	1	0	1	0	7		0	0	9.5	49	12.6	68.3	418	10.4	4.3	24	20	6.2
KD-227	GA	CC	TC	1	1.4	1	0	1	1	8		0	0	3.6	92	8.7	74.6	301	11.4	4.3	279	358	6.9
KD-228	GA	CC	CC	1	4.3	1	0	1	1	9	4.2	1	0	6.8	59	8.8	82.2	261	12.1	3.7	29	14	6
KD-229	GA	CC	CC	1	4.8	1	0	1	1	8		0	0	11.2	88	18.7	80	509	10.5	4.2	66	51	7.3
KD-230	GA	CC	CC	1	1.5	1	0	1	1	9		0	0	3.3	72	17.3	64	378	11.3	3.7	28	16	6.2
KD-231	AA	CC	CC	1	3.5	0	0	1	1	8		0	0	15.6	111	10.9	97	263	11	4.1	117	42	6.5
KD-232	GA	CC	CC	1	6.2	1	0	1	1	8	2.8	0	0	6.3	90	9.7	89.8	181	10.5	3.3	69	36	5.9
KD-233	AA	CC	TC	1	1	1	0	1	1	8	2.4	0	0	4.2	58	8.2	38.9	271	12.2	4.2	49	18	6.8
KD-234	AA	CC	CC	1	4	1	0	1	1	15	6.9	1	0
KD-235	AA	CC	TC	1	3	0	0	1	1	11	2.5	0	0	10.4	47	13.4	78.4	400	10.9	4.1	103	48	6.9
KD-236	GA	CC	CC	1	5.4	0	0	1	1	10	10.7	1	0	8	117	20.3	80	374	12.1	4.4	84	145	7.6
KD-237	AA	CC	CC	1	0.6	1	0	1	0	13	6.4	1	1	18	15	30.8	50	546	11.7	3.4	27	37	6.1
KD-238	AA	CC	CC	1	2.7	1	0	1	0	7	1.7	0	0	11.6	101	16.7	75.2	408	11.1	3.6	22	13	7.5
KD-239	AA	AC	CC	1	0.7	1	0	1	0	4	1.7	0	0	5.2	50	16	58.4	336	11.7	4.2	131	208	6.5
KD-240	AA	CC	CC	1	4.9	1	0	2	0		2.6	0	0	9.6	90	11.9	67	463	11.4	3.3	21	6	7
KD-241	AA	CC	TT	1	2.5	1	0	1	1	5	2.5	0	0	8.8	120	12.9	69.2	392	11.1	2.8	40	111	7.6
KD-242	AA	CC	CC	1	3.7	1	0	1	1	9	3.4	1	0	29.6	83	23.2	76	168	8.8	2.6	23	45	4.9
KD-243	AA	CC	CC	1	4.1	1	0	1	0	5	3	0	0	3.6	59	15.4	87.4	266	12.1	3.4	28	16	6.4
KD-244	AA	CC	CC	1	2.7	0	0	1	1	6	1.9	0	0	6.2	41	6.7	80.4	110	12.2	3.3	20	38	5.6
KD-245	AA	CC	CC	1	2.5	1	0	1	1	6	2.4	1	0	7.9	49	26.5	82	476	7.3	4.2	29	23	6.9
KD-246	GA	CC	CC	1	0.6	1	0	1	1	4	2.5	1	0	6		12.6	63.4	370	12	3.8	198	298	6
KD-247	AA	CC	CC	1	4.1	0	1	1	0	4	2.7	1	0	6	42	13.4	60	287	11.9	3.7	22	9	6.7
KD-248	GA	CC	CC	1	1	0	0	1	1	3	2	0	1	0.4	19	9.5	29.6	222	12.5	4.6	61	56
KD-249	GA	CC	CC	1	5.1	0	0	1	1	3	2.2	0	0	17.6	87	20.4	82.8	432	11.3	4	16	11
KD-250	AA	CC	TC	2	1.2	0	0	1	0	8	3.2	1	0	23.6	108	19.3	47.5	316	8.6	3.7	26	40	7.1
KD-251	AA	CC	CC	2	3.8	1	0	1	0	5	3.8	1	0	9	75	14.2	64	545	10.9	3.4	16	67	6.5
KD-252	AA	CC	CC	2	4.8	1	0	1	0	5		0	0	19.1	73	15	53	623	12.3	3.5	25	111	6.8
KD-253	AA	CC	CC	2	1.3	1	0	1	0	5		0	0	12	32	15.6	65.6	237	11.8	3.5	135	81	6.2
KD-254	GA	CC	CC	2	10.1	1	0	1	0	5		0	0	17	57	7.8	48	390	11.2	3.2	60	70	6.8
KD-255	GA	CC	CC	2	4.3	1	0	1	0	7	3.8	1	0	14.7	80	19.4		553	11		22	48	6.3
KD-256	GA	CC	CC	2	5.6	1	0	1	0	6	4.4	1	0	18.7	72	12.8	78.1	428	12.2	3.6	22	29	7.3
KD-257	GA	CC	CC	2	3.2	0	0	1	0	5		0	0	3	101	8.8	65	192	12.2	4	67	33	7.1
KD-258	GA	CC	TC	2	2.7	0	0	1	0	7		0	0	2.9	60	19.4	69.4	170	11	3.2	24	44	6.4
KD-259	GA	CC	CC	2	2.6	1	0	1	0	6	3.6	1	0	12.4	62	13.5	61	478	11.9		43	32	6.2
KD-260	AA	CC	CC	2	1.1	1	0	1	0	5		0	0	0.5	23	10.3	35	223	11.9	3.9	59	32	6.6
KD-261	GA	CC	CC	2	0.5	0	0	1	0	5		0	0	9.7	33	14.3	55	382	10.2	3.2	146	222	6.8
KD-262	GG	CC	CC	2	1.1	1	0	1	0	7		0	0	0.5	33	7.6	29	163	11	3.1	103	120	5.9
KD-263	AA	CC	CC	2	3.8	0	0	1	0	10	3.2	1	0	4.9		13.2	67.9	336	12.4	3.2	1239	593	6.4
KD-264	GA	CC	TC	2		1	0	1	0	8	3.1	1	0	1.3	35	10.8	34	533	8.1	3.4	51	28	6.2
KD-265	GA	CC	CC	2	1.7	0	0	1	0	5		0	0	1.1	36	15.2	60	459	11.5	3.9	26	15	6.7
KD-266	GA	CC	CC	2	0.6	1	0	1	0	5		0	0	11.2	52	12	43	690	10.5	3.6	234	141	7.3
KD-267	AA	CC	CC	2	2	1	0	1	0	5	3	1	0	8.5	4.7	14.7		495	11	4.3	23	27	6.2
KD-268	AA	CC	CC	2	2.1	0	0	1	0	5		0	0	14	79	15.1	80	320	12.2	3.8	128	715	7.1
KD-269	GG	CC	TC	2	2.8	1	0	1	0	5	4.5	1	0	8.4		13.9	87	349	12.3	3.9	151	223	6.6
KD-270	GG	CC	CC	2	6.1	1	0	1	0	6	4	1	0	15.6	86	19	79.9	1017	8.8	3	25	52	7.6
KD-271	GA	CC	CC	2	2.6	1	0	1	0	6		0	0	7	59	13.2	68	420	12.6	4.3	49	27	7.6
KD-272	AA	CC	TC	2	2.5	0	0	1	0	5		0	0	5.5	40	27.6	72	349	13.1	4.1	41	24	7.3
KD-273	AA	CC	CC	2	4.5	1	0	1	0	5		0	0	4.5	40	7.1	56	237	11.4	3.7	26	12	6.7
KD-274	AA	CC	TC	2	1.4	1	0	1	0	10		0	0	5.3	101	19.5	64	362	10.4	3.5	24	11	7.4
KD-275	GA	CC	TC	2	4.3	1	0	1	0	6		0	0	38.9	132	19	88	387	10.7	2.7	107	98	5.6
KD-276	AA	CC	CC	2	4.3	0	0	1	0	5		0	0	17.4	120	9.2	78	276	11	3.2	64	49	7.4
KD-277	AA	CC	TC	2	3.7	0	0	1	0	5		0	0	26.6	111	1.3		374	11		24	107	6.5
KD-278	GA	CC	CC	2	1.3	0	0	1	0	5		0	0	2.2	53	6.8	40.7	380	11.2	4.2	31	26	7.5
KD-279	AA	CC	CC	2	3.7	0	0	1	0	5		0	0	2.7	50	7.4	43	230	11.9	3.9	29	12	7
KD-280	GA	CC	CC	2	10	0	0	1	0	6		0	0	12.2	86	12.4	63	302	12.6	3.7	33	18	7.8
KD-281	AA	CC	CC	2	3.8	1	0	1	0	6		0	0	5.6	76	12.3	70	409	9.8	3.7	70	76	6.4
KD-282	AA	CC	CC	2	0.8	1	0	1	0	5		0	0	9.9	42	12	52	380	11.6	3.6	53	137	6.4
KD-283	AA	CC	CC	2	4.3	1	0	1	0	6		0	0	2	34	8.2	53	350	12.5	4.1	29	12	7.3
KD-284	AA	CC	TC	2	0.8	0	0	1	0	6		0	0	7.6	26	10.3	53.5	306	10.6	3.7	130	176	6.2
KD-285	AA	CC	TC	2	4.5	1	0	1	0	7		0	0	12.3	44	9.6	84	215	11.9	3.9	64	18	6.9
KD-286	AA	CC	CC	2	1.5	1	0	1	1	15		0	0	5.6	54	18.9	70	424	12	3.6	52	160	6.7
KD-287	AA	CC	TC	2	3.7	1	0	1	0	7		0	0	0.1	16	3.1	46	195	12.2	3.4	92	63	6.3
KD-288	AA	CC	TC	2	3.7	1	0	1	0	6		0	0	19.6	83	13.2	83.3	293	11.8	3.7	43	101	6.8
KD-289	GA	AC	CC	2	3.6	1	0	1	0	6	3.5	1	0	1.9	53	13.5	63	347	11.9	3.9	30	15	7.4
KD-290	GG	CC	TC	2	7.9	1	0	1	0	5		0	0	8.2	51	6.6	52	215	12.3	3.7	21	12	6.4
KD-291	AA	CC	TC	2	1.9	0	0	1	0	5		0	0	17.1	87	13.6	58.6	287	11.8	3.6	42	185	6.6
KD-292	AA	CC	TC	2	0.5	1	0	1	0	5	3.1	1	0	8.2	78	14.6	61.8	294	10.7	3.5	26	55	6.4
KD-293	AA	CC	CC	2	2.6	0	0	1	0	6		0	0	2.5	37	13.1	74.5	331	12.1	4.2	33	14	7
KD-294	AA	CC	CC	2	1	0	0	1	0	5		0	0	4.9	67	10.3	50	340	11.1	4.6	67	184	7.8
KD-295	GA	CC	CC	2	3.6	0	0	1	0	7	2.7	1	0	11.6	46	21.8	74.7	265	13.8	4.1	33	12	7.5
KD-296	AA	CC	CC	2	3.8	0	0	1	0	5	1.9	0	1	15.6	93	25.8	76.8	334	12.1	3.9	36	16	7.6
KD-297	GA	CC	TC	2	1.5	0	0	1	0	5		0	1	2.1	39	15.8	61.4	429	11.7	4.3	109	344	7.1
KD-298	AA	CC	CC	2	5.4	1	0	1	0	6	2.6	0	0	29.5	102	18.1	76.3	353	10.4	3	107	156	7.2
KD-299	AA	CC	CC	2	2.4	1	0	1	0	7	2	0	1	23.4	91	22.4	72.7	294	12.2	3.4	29	13	7.6
KD-300	GA	CC	TC	2	1.7	1	0	1	0	5	2.4	0	1	6.3	99	7	42.8	312	11.9	3.2	600	520	5.9
KD-301	AA	CC	TC	2	1.8	0	0	1	0	5	2.4	0	1	4.2	54	13	72.5	381	10.1	3.1	23	19	6.1
KD-302	GA	CC	CC	2	5	0	0	1	0	7	3	0	0	11.1		18.4	82.5	328	12.1	2.6	32	171	5.6
KD-303	AA	CC	CC	2	1.5	0	0	1	0	5	1.9	0	0	3		13.4	84.3	330	12.4	3.2	137	448	5.8
KD-304	AA	CC	CC	2	1.3	0	0	1	0	5	2.4	0	0	4.3	115	14.2	54.2	489	9.6	3	24	22	6.9
KD-305	AA	CC	CC	2	0.7	0	0	1		12	2.8	1	1	19.7	46	22.6	69	221	9.8	2.8	48	67	5.2
KD-306	GA	CC	TC	2	0.4	1	0	1	0	4	1.9	0	1	9.8	53	18.7	61.3	325	11.9	3.2	32	16	5.7
KD-307	AA	CC	CC	2	2	0	0	1	0	7	2.2	0	0	2.8	46	12.2	56.3	445	11.6	3.3	17	11	5.9
KD-308	AA	CC	CC	2	2.8	1	0	1	0	6	2.9	0	1	10.1	84	12.9	57.8	304	11.5	3.3	22	68	6.2
KD-309	AA	CC	TC	2	1.3	1	0	1		4	2	0	0	4.9	89	12.7	64.9	267	12.4	3.8	34	16	6.8
KD-310	GA	CC	CC	2	1.1	0	0	1	0	5	1.6	0	1	11.4	66	12.9	57.5	309	12.3	3.9	108	296	6
KD-311	AA	CC	CC	2	0.6	1	0	1	0	5	1.8	0	1	9.6	81	14.2	63.5	497	11.6	3.4	45	38	7
KD-312	AA	CC	CC	2	2.1	1	0	1	0	6	2.2	0	0	5.4	89	12.1	70.6	607	11.2	3.9	31	26	7.8
KD-313	GA	AC	CC	2	2	0	0	1	0	6	2.3	0	0	2.4	53	10.7	61.7	346	12.2	3.6	446	686	6.9
KD-314	GA	CC	TC	2	3.2	0	0	1	0	5	2.5	0	0	20.5	66	19.4	80.4	394	13.1	3.9	18	12	7.3
KD-315	AA	CC	CC	2	1	1	0	1		4	2.6	0	1	0.3	44	13.3	40.2	233	11.1	4	147	373	6.3
KD-316	GA	CC	CC	2	5.3	1	0	1	0	5	2.5	0	0	2.4	46	5.7	66.6	295	12.4	3.8	28	15	6.8
KD-317	GA	CC	CC	2	2.2	0	0	1	0	6	2.5	0	1	16.6	97	19.5	91.3	473	12.2	3.2	23	15	7
KD-318	GA	CC	CC	2	0.9	1	0	1	0	6	2.2	0	0	3.7	54	16	66.9	380	12	4.2	27	12	6.6
KD-319	AA	CC	CC	2	2.4	0	0	1	0	5	2.9	0	0	21.4	61	11.6	62.6	265	9.8	2.8	13	9	5.1
KD-320	AA	CC	TC	2	3.9	1	0	1	0	5	3	0	0	12.9	75	6	65.3	187	11.4	3.1	849	588	6.3
KD-321	AA	CC	CC	2	1.5	0	0	1	0	5	2	0	1	5.5	57	14.8	64.3	298	11.6	3.4	19	13	6.5
KD-322	AA	CC	CC	2	0.9	0	0	1	0	5	2.4	0	1	7.6		10.8	69.2	255	10.9	3.7	207	138	6.2
KD-323	AA	CC	CC	2	1.4	1	0	1	0	7	2.5	0	1	28.8	112	19.6	76.7	313	11.7	3.1	30	36	6.9
KD-324	AA	CC	CC	2	2.1	0	0	1	0	6	2.1	0	1	12.2	120	22.4	74.1	482	12.4	3.2	41	15	6.7
KD-325	GA	CC	TC	2	1.1	1	0	1	0	5	2.5	0	1	6.8		13.3	65.4	323	11.1	3.7	36	21	7.2
KD-326	AA	CC	CC	2	1.1	1	0	1	0	5	2.4	0	0	16.3		11.6	33	455	12.7	3.3	82	262	6.4
KD-327	GA	CC	CC	2	3.1	0	0	1	0	7		0	0	10.6	85	16.6	84	294	13.2	3.7	380	118	7
KD-328	GA	CC	CC	2	6.9	1	0	1	0	6		0	0	25	53	9.8	80	220	13.2	3.6	95	53	8.2
KD-329	AA	CC	CC	2	1.6	1	0	1	1	5	1.6	0	0	8.9	64	8.4	60.7	309	10.3	3.4	41	48	6.3
KD-330	GA	CC	CC	2	2.2	1	0	1		7	2	0	0	3	84	10.2	48.9	362	11.2	3.7	19	28	6.6
KD-331	AA	CC	CC	2	1.9	1	0	1	1	5	2.8	0	0	23.9	98	12.2	79.2	320	11.4	4	50	71	7.4
KD-332	GA	CC	CC	2	3	0	0	1		7	3.3	1	0	2.9	44	14.3	62.3	359	11.1	3.4	25	18	6.4
KD-333	GA	CC	CC	2	6.2	1	0	1		6	3.1	0	0	5.5	74	11.4	86.8	316	12.4	3.7	67	180	7.1
KD-334	AA	CC	CC	2	4.1	0	0	1	0	8	2.3	0	0	3.5	58	7.7	60.3	428	12	3.2	49	20	6.6
KD-335	GA	CC	CC	2	3.4	0	0	1	0	7	2.9	0	0	6.1	85	17	72.6	343	13	3.9	62	219	7.3
KD-336	AA	CC	CC	2	1.8	0	0	1	0	5	1.8	0	0	4.1	86	9.2	66	425	12.1	3.5	26	191	6.6
KD-337	GA	CC	TC	2	2.1	0	0	1	0	8	1.7	0	0	14.9	79	19.5	71.6	469	11.4	3.1	30	63	6.7
KD-338	AA	CC	CC	2	3.2	0	0	1	0	7	2.4	0	0	4.3	68	14.9	73.6	386	12.2	4.2	34	13	7.9
KD-339	AA	CC	CC	2	2.4	0	0	1	0	5	2.3	0	0	2.8	75	12.2	68.4	338	10.8	4	25	6	7.6
KD-340	GA	CC	CC	2	4.4	0	0	1	0	6	2.4	0	0	6	63	9.5	65.7	279	11	3.7	116	45	7.2
KD-341	AA	AC	CC	2	4.7	0	0	1	0	8	2.3	0	0	5	77	13	79.3	281	11.7	4	24	7	7.8
KD-342	AA	CC	CC	2	3.2	0	0	1	0	5	2.4	0	0	6.3	51	7	65.8	267	10.5	3.3	101	197	6.4
KD-343	AA	CC	TC	2	4.9	0	0	1	0	5	2.7	0	0	16.3	54	13.4	91.7	328	12.6	3.8	460	455	7.2
KD-344	AA	CC	CC	2	5.2	0	0	1	0	5	2.1	0	0	2.7	89	11.1	55.9	421	13	4.1	25	13	6.9
KD-345	AA	CC	CC	2	4.9	0	0	1	0	5	2.4	0	0	5.3	75	12.1	75.3	305	10.6	4.2	70	36	7.4
KD-346	GA	CC	CC	2	0.8	0	0	1	1	8	2	0	0	4	43	6.6	73.9	218	12.2	3.8	178	372	6.8
KD-347	AA	CC	CC	2	0.8	0	0	1	0	6	1.7	0	0	7.7	42	17.8	49.7	463	11.2	3.8	33	28	6.9
KD-348	AA	CC	CC	2	0.3	1	0	1	0	5	2	0	0	6.7	31	21.8	67.3	270	10.6	3.7	33	25	5.9
KD-349	AA	CC	CC	2	2.8	1	0	1		5	3.8	1	0	3.9	22	9.5	45.3	317	11	3.4	23	10	6
KD-350	AA	CC	TC	2	2.6	1	0	1	0	5	2.9	0	0	7.7	96	25.4	84.1	574	11.1	3	28	84	6.7
KD-351	AA	CC	CC	2	6.3	0	0	1	0	6	2.7	0	0	8.7	33	13.5	82.4	270	12.5	3.6	20	6	6.4
KD-352	GA	CC	TC	2	2.2	0	0	1	0	6	3	1	1	4.4	54	14.2	83.3	329	12.2	3.7	51	100	6
KD-353	AA	CC	CC	2	0.8	1	0	1	0	7	2.3	0	1	20.4	69	23.9	75.6	425	9.4	3.1	21	28	5.3
KD-354	AA	CC	CC	2	3.6	1	0	1	0	6	4	1	1	5.7	62	13.7	60	187	12.1	4	41	9	7.2
KD-355	GA	CC	TC	2	0.8	1	0	1	0	7	3.7	1	1	9.8	76	16.7	76	213	11.1	3.6	56	78	6.1
KD-356	AA	CC	CC	2	2.9	0	0	1	0	6	2.2	0	1	6.3	81	11.5	63.2	279	11.8	3.7	107	99	6.4
KD-357	AA	CC	CC	2	2.5	1	0	1	0	7	3	0	1	4.3	36	14	79.5	304	11.1	4	91	68	6.5
KD-358	GA	CC	TC	2	1.1	1	0	1	0	4	3.2	1	1	0.7	22	14.5	49.8	332	12.8	4.4	38	24	6.6
KD-359	AA	CC	CC	2	1.1	1	0	1	0	6	3.5	1	1	7	72	13.7	51.4	342	11	3.9	108	56	6.4
KD-360	GA	CC	CC	2	1.5	1	0	1	0	5	2.2	0	0	6.7	54	10	43	292	10.8	3.6	25	11	6.5
KD-361	AA	CC	CC	2	4.5	1	0	1	0	7	2.5	0	1	10.3	62	19.1	81.9	350	12	4.1	21	11	6.7
KD-362	AA	CC	CC	2	1.1	1	0	1	0	6	2.5	0	1	7.9	66	11.6	61	361	10.2	4	29	49	6.4
KD-363	AA	CC	CC	2	0.3	1	0	1	0	5	1.6	0	1	9.2	23	15.5	57	319	10.8	3.4	41	38	5.4
KD-364	GA	CC	CC	2	1.8	0	0	1	0	5	2.2	0	1	3.2	15	7.1	64.2	157	11.8	3.6	486	323	5.5
KD-365	AA	CC	CC	2	4	1	0	1	0	8	2.7	0	1	0.7	43	7.9	61.1	379	10.5	3.5	27	126	5.7
KD-366	AA	CC	CC	2	11.9	1	0	1	0	9	4	1	1	30.7	94	20.4	89.8	340	12.6	4	81	156	7
KD-367	AA	CC	TC	2	1.8	0	0	1	0	5	3.4	1	1	1	21	8.6	54.7	253	12.6	4.1	31	60	6.5
KD-368	AA	CC	TC	2	0.5	1	0	1	0	7	3.4	1	1	9.7	84	16.5	31.8	392	11.3	3.8	24	14	6.4
KD-369	GA	CC	TC	2	2.1	1	0	1	0	7	2.8	0	1	8.2	52	9.2	47.8	261	11.8	3.7	21	32	6.5
KD-370	AA	CC	CC	2	1.3	1	0	1	0	7	2	0	1	7.3	54	11.6	62	318	11.6	4.2	28	16	6.8
KD-371	AA	CC	CC	2	0.9	1	0	1	0	5	1.4	0	1	13.8	116	15.3	50.8	245	11.8	4	156	84	7
KD-372	AA	CC	CC	2	1.1	1	0	1	0	5	2.4	0	1	1.9	69	16.4	64.9	350	12.6	4	29	10	6.7
KD-373	AA	CC	CC	2	4.9	0	0	1	0	6	3.4	1	1	14.4		20	93.1	209	12.4	4.2	41	14	6.9
KD-374	GA	CC	TC	2	0.7	1	0	1	0	7	2.8	1	1	4.2	56	20.5	51.5	433	11.4	4.5	78	48	7.3
KD-375	AA	CC	CC	2	0.5	1	0	1	0	6	2.4	0	1	5.7	66	19.1	73.9	454	11.3	3.5	130	104	7
KD-376	GA	AC	CC	2	1.7	0	0	1	0	7	1.7	0	1	3.1	91	15	53.7	375	11.8	4	23	13	7.2
KD-377	AA	CC	CC	2	1.9	0	0	1	0	6	2	0	1	3	40	15.3	61.7	327	11.8	4.1	26	15	6.5
KD-378	GA	CC	CC	2	6.5	1	0	1	0	7	3.2	0	1	11.3	120	17.2	86.9	437	12.9	3.8	84	306	7.2
KD-379	GA	CC	CC	2	0.7	0	0	1	0	8	2.4	1	1	2.9	61	16.8	48.2	362	11.6	3.9	158	158	6.7
KD-380	GA	CC	TC	2	4.6	1	0	1	0	6	3.7	1	1	18.4	87	16.5	79.1	374	11.9	3.8	106	208	6.6
KD-381	GA	CC	CC	2	1.7	0	0	1	0	8	2.6	0	1	0.5	56	14	52	355	11.4	4.3	36	56	6.6
KD-382	AA	CC	CC	2	3	0	0	1	0	7	2.5	0	1	10.3	77	12.6	71.3	257	10.9	3.8	56	22	6.6
KD-383	AA	CC	CC	2	1	1	0	1	0	5	2	0	1	3.2	55	13.1	60.7	391	12.3	4.3	32	25	6.8
KD-384	AA	AC	TC	2	0.6	1	0	1	0	7	2	0	1	8.4	66	19.3	52	278	9.5	3.7	43	70	5.9
KD-385	GA	AC	CC	2	1.6	1	0	1	0	6	1.9	0	0	0.4	10	9.4	75.2	99	12	3.7	46	22	6.2
KD-386	AA	CC	CC	2	0.2	1	0	1	0	6	2.9	1	1	10.7		12.2	33.3	302	9	4	77	62	6.1
KD-387	GA	CC	TC	2	2.7	1	0	1	0	6	3	1	1	4.2	111	16.7	80.8	397	12	4.3	12	32	7.7
KD-388	AA	CC	TC	2	2.6	1	0	1	0	6	1.8	0	1	22.4	83	12.8	76.2	289	12.1	3.7	51	23	6.3
KD-389	GG	CC	CC	2	1.9	0	0	1	0	7	3.5	1	0	4.3	73	21.1	45	490	12.8	3.5	65	53	6.6
KD-390	GA	CC	CC	2	3.6	0	0	1	0	7	3.8	1	0	8.9		25.6	84.7	340	12	3.7	171	63	6.6
KD-391	GA	CC	CC	2	1.7	1	0	1	0	6	2	0	1	3.3	50	6.7	56.8	216	11.8	4	348	439	6.4
KD-392	GA	CC	CC	2	4.1	1	0	1	0	6	1.8	0	0	6	62	25.9	76.9	422	12.9	4	13	31	7.4
KD-393	AA	CC	CC	2	3.5	0	0	1	0	4	2	0	1	12.3	118	12.7	72.9	342	11.8	4.2	92	104	7
KD-394	AA	CC	CC	2	5.5	1	0	1	0	3	2.4	0	0	0.1	18	9.1	60.4	317	14	4.1	16	34	7.1
KD-395	GG	CC	CC	2	8.3	0	0	1	0	6	2.3	0	1	6	92	12.8	76.4	426	11.7	3.9	20	13	7.3
KD-396	AA	CC	TC	2	2.9	1	0	1	0	5	2.8	0	1	4.1	69	11.8	52.8	320	11.6	4	36	14	6.8
KD-397	GA	CC	CC	2	1.2	0	0	1	0	6	3.1	1	0	8	36	16.1	63	325	10.1	4	20	28	6.8
KD-398	GA	CC	CC	2	2.6	0	0	1	0	8	3	1	1	9.7		13.9	56.7	290	9.9	3.2	18	35	5.9
KD-399	AA	CC	CC	2	6.6	0	0	1	0	6	3.4	1	1	4.5	50	17.9	72	310	10.7	4	18	9	6.8
KD-400	AA	CC	TC	2	0.9	1	0	1	0	6	2.7	1	1	2.4	35	11.1	59.3	384	11.9	4.2	130	349	6.6
KD-401	GA	CC	TC	2	1.1	1	0	1	0	7	3	1	1	6.6		27.7	79.6	441	12.9		126	228
KD-402	AA	CC	CC	2	1.3	1			0	6	2	0	1	0.1		11.3	67.4	544	12.5	4.2	44	39	8.1
KD-403	GA	CC	CC	2	4.2	1	0	1	0	7	2.9	0	1	22	76	19.9	88	235	11.6	3.8	192	56	6.7
KD-404	GA	CC	TC	2	3.4	1	0	1	0	6	3	0	1	1.4	73	8.8	53.3	325	10.8	3.9	17	13	6.6
KD-405	GA	AC	TC	2	1.7	1	0	1	0	5	2.9	1	1	4.5	89	16.7	41.9	521	12.7	3.6	34	38	5.8
KD-406	AA	CC	TC	2	7.3	1	0	1	0	7	2.5	0	0	7	30	18	83	209	12.4	3.9	22	19	7.2
KD-407	AA	CC	CC	2	3.1	1	0	1	0	6	2.5	0	0	4.1		15.4	71.7	383	10.1	2.8	20	0.4	5
KD-408	GA	CC	CC	2	6.7	1	0	1	0	7	3.8	1	1	1.7	94	13.3	64.2	548	11.5	3.9	27	22	7.3
KD-409	AA	CC	CC	2	3.3	1	0	1	0	7	2.3	0	1	2.5	67	13.2	66.7	336	11.7	4.2	33	13	7
KD-410	AA	CC	CC	2	2.5	1	0	1	0	7	2	0	0	6.4	120	9.1	53	386	10.8	3.7	22	13	6.1
KD-411	AA	CC	TC	2	4.2	1	0	1	0	7	3.1	0	1	10.2	67	21	77	295	12.6	4.3	26	16	7.1
KD-412	GA	CC	CC	2	0.9	1	0	1	0	9	2.1	0	1	3.9		8.6	44.8	288	12.3	3.3	15	31	5.5
KD-413	GA	CC	TC	2	3.3	0	0	1	0	8	2.3	0	0	28.1	108	23.8	89	407	10.3	3.4	66	51	6.3
KD-414	AA	CC	CC	2	0.4	0	0	1	0	7	1.6	0	1	4.1		13.8	53.3	391	10.9		29	19	6.4
KD-415	AA	CC	CC	2		1	0	1		7	2.6	0	0	0.2	23	10.5	56.2	426	11.7	4.2			7.1
KD-416	AA	CC	TC	2	3.8	0	0	1	0	8	3.2	0	0	4.3	120	9.5	64	368	11.2	4	23	13	7.2
KD-417	GA	CC	CC	2	0.3	0	0	1	0	5	1.4	0	1	1.7	13	11.4	35.2	262	10.8	3.9	33	23	6
KD-418	AA	CC	CC	2	2.6	1	0	1	0	4	3.6	1	0	12.5	107	16.2	72.6	313	12.1	4.2	27	14	7.2
KD-419	AA	CC	TC	2	2.9	1	0	1	0	6	3.5	1	1	6.5		18.4	58.6	477	11.8	4.4	27	13	7.6
KD-420	GA	CC	CC	2	4	1	0	1	0	5	3.1	1	1	4.3	63	11.6	77.8	203	10.6	3.7	87	134	6.2
KD-421	GA	CC	CC	2	0.8	1	0	1	0	5	4	1	1	2.9	60	12.6	65.2	462	12.4	4.1	53	151	6.3
KD-422	GA	CC	TC	2	2.4	0	0	1	0	5	3.1	1	0	8.3	84	20.8	67.3	381	11.1	3.9	26	12	6.8
KD-423	AA	CC	CC	2	0.8	1	0	1	0	4	2.5	1	1	4	17	6	49	130	12.5	4.4	66	20	6.7
KD-424	AA	CC	CC	2	1.2	0	0	1	0	3	3.5	1	1	3.7	52	12.1	65.2	262	13.9	4	185	298	6.6
KD-425	AA	CC	CC	2	7.7	1	0	1	0	5	3.8	1	1	13.6	94	14.2	89.3	388	13	3.8	119	365	6.8
KD-426	AA	CC	CC	2	0.5	1	0	1	0	7	3.4	1	1	4.9	15	21.4	61.1	512	11.6	3.5	21	13	5.8
KD-427	AA	CC	CC	2	5.9	1	0	1		10	2.7	0	0	10.1	27	22	88.8	285	12.9	4.4	26	14	7.1
KD-428	AA	CC	CC	2		1	0	1		7	3.6	1	0	2.6	110	10.5	58.2	555	11.8	4.3	28	46	8.1
KD-429	GA	CC	CC	2	0.2	1	0	1	0	5	2.6	1	1	13.9		16.1	52.5	440	10.1	3.9	70	44	6
KD-430	AA	CC	CC	2	3.3	0	0	1	0	5	3.2	1	1	5.6	120	15.3	41.7	478	11.3	4	26	9	7.7
KD-431	AA	CC	TC	2	0.8	1	0	1	0	7	3	1	1	7.9	2	10.5	74.1	315	11	4.2	48	63	6.3
KD-432	GA	CC	TC	2	3.8	1	0	1	0	5	3.4	1	1	1.2	46	8.6	81.4	228	11.3	3.6	162	475	6
KD-433	AA	CC	CC	2	4.6	0	0	1	0	5	3	1	0	9	106	9.4	61.2	248	12	3.7	69	114	6.4
KD-434	AA	CC	TC	2	4	1	0	1	0	5	2.9	1	1	8.3	56	5.5	75	189	11.4	4.4	231	291	7
KD-435	GG	CC	TC	2	3.4	0	0	1	0	8	2.8	1	1	7.6	59	13.9	85.8	221	11.3	3.7	127	209	6.4
KD-436	AA	CC	TC	2	1.3	1	0	1	0	5	2.8	1	1	9.5	76	16.7	51.2	411	11.4	3.9	89	41	6.6
KD-437	AA	CC	CC	2	3.9	1	0	1	0	7	3.7	1	1	12.1		14.8	75.5	374	11.2	3.4	62	39	6.4
KD-438	GA	CC	TC	2	3.1	1	0	1	0	6	2.9	1	1	19.9	79	10.1	82.8	291	11.5	3.4	109	203	6.5
KD-439	AA	CC	CC	2	8	1	0	1	0	10	4	1	0	25.2	70	36.5	92.5	306	9.5	2.5	16	43	5.1
KD-440	AA	CC	CC	2	0.7	0	0	1	0	5	3.1	1	1	7.6	79	14.1	48.1	312	11.3	4.3	30	16	6.7
KD-441	GA	CC	CC	2	2.4	1	0	1	0	6	2.5	1	0	7		15.3	83.2	336	13.8	4	337	562	6.9
KD-442	GG	CC	CC	2	2.6	0	0	1	0	6	2.4	0	0	18.8	70	14.4	76.1	206	11.8	2.4	19	62	5.9
KD-443	AA	CC	CC	2	5.1	1	0	1	0	5	3.3	0	0	16.2	79	15.9	63.1	430	12.6	3.9	187	242	7
KD-444	AA	CC	CC	2	1.2	1	0	1	0	6	2	0	0	8.2		13.7	46.4	271	11.4	4	10	21	6.7
KD-445	GA	CC	CC	2	3.1	0	0	1	0	5	2.2	0	0	6.2	80	12.4	52.7	360	10.7	4.1	29	16	6.8
KD-446	GA	CC	CC	2	2.8	1	0	1	1	12	3.9	1	0	18.6	52	16.1	88.7	290	11.4	2.9	65	126	5
KD-447	GA	CC	CC	2	2.2	1	0	1	0	5	2	0	0	7.9	54	13.2	57.6	322	11.7	4.2	25	11	6.7
KD-448	AA	CC	CC	2	3.9	1	0	1	1	10	3.6	1	0	8	59	17.7	79	387	11.4	3.7	63	21	6.9
KD-449	AA	CC	CC	2	3.4	1	0	1	0	6	2.9	0	1	10.2	37	27	80.5	506	13.2	3.9	27	11	6.9
KD-450	AA	CC	TC	2	5.6	0	0	1	0	7	3.1	0	0	10.6	107	13.4	58.4	298	12	3.8	25	72	6.9
KD-451	AA	CC	CC	2	1.9	1	0	1	0	6	2.1	0	0	9.1	53	14.4	74.1	214	11.7	4.1	1358	768	6.5
KD-452	AA	AC	CC	2	2.2	0	0	1	1	7	2.8	1	0	5.3	83	17.5	80.5	389	12.6	4.3	197	178	7.1
KD-453	AA	CC	CC	2	1	1	0	1	1	8	2.6	0	1	1.5	49	5.6	64	304	11.4	3.9	37	17	6.2
KD-454	AA	CC	CC	2	6.6	1	0	2	0	5	3.8	1	1	1.6	28	10.9	76.5	292	12.5	4.4	29	13	7.5
KD-455	AA	CC	CC	2	0.8	1	0	1	1	9	1.8	0	1	8.2	74	19.4	78.1	473	10.6	3.4	1219	1125	5.6
KD-456	AA	CC	CC	2	0.7	1	0	1	0	6	2.5	0	1	21.3		18.3	59.3	520	11.8	3.8	46	196	6.1
KD-457	GA	AC	CC	2	0.3	0	0	1	0	6	2.3	0	1	7.9	61	25.6	40	607	11.8	4.2	29	31	6.9
KD-458	GA	CC	CC	2	0.7	1	0	1	0	5	2.6	0	0	11.1	58	9.5	69	333	12.9	3.8	98	294	6.3
KD-459	GA	CC	CC	2	3.8	0	0	1	1	7		0	0	8.1		12.2	73.2	174	12.6	3.2	14	60	6.1
KD-460	AA	CC	TC	2	3.8	1	0	1	0	5		0	0	5.6	100	14.7	67.8	391	12.6	3.8	280	252	6.9
KD-461	AA	CC	CC	2	2.1	1	0	1	0	5	3	1	0	7.7	63	14.9	72.3	327	12.5	4	130	215	6.9
KD-462	AA	CC	CC	2	0.9	1	0	1	0	4	2.6	0	0	8.3		20	56.9	501	12.2	4	51	39	6.6
KD-463	AA	CC	TC	2	0.7	1	0	1	0	5	2	0	0	6.8	51	14.2	39.2	355	11.1	4	59	42	6.6
KD-464	AA	CC	CC	2	3.7	1	0	1	1	8	2.6	0	0	11.7	56	24.4	88.2	365	12.4	2.8	165	438	5
KD-465	AA	CC	CC	2	1.6	1	0	1	0	5		0	0
KD-466	AA	CC	CC	2	1.8	1	0	1	0	6		0	0	0.7		13.5	30.3	468	12.4	3.7	29	22	6.6
KD-467	AA	CC	CC	2	5.3	1	0	2	1	8	3.2	1	0	15.9		20.1	94.3	325	10.9	3.4	286	165	6.3
KD-468	AA	CC	CC	2	3.3	0	0	1	0	4	2.1	0	0	4.2	41	8	61.6	222	10.7	3.9	20	11	6.5
KD-469	AA	CC	CC	2	3.6	1	0	2	0	4	2.6	0	0	11.2	92	18.3	74.3	260	9.9	3.8	21	8	6.8
KD-470	GA	CC	CC	2	2.6	1	0	1	0	4	2	0	0	11.6		12.9	72.8	323	11.8	3.7	17	17	6.6
KD-471	AA	CC	CC	2	3.5	1	0	1	0	4	2.3	0	0	5.6		14.4	77.6	399	12.1	3.6	21	10	7
KD-472	AA	CC	CC	2	2.5	1	0	1	1	3	8.9	1	0	12	95	15.1	85	361	10.9	3.7	127	215	6.7
KD-473	AA	CC	CC	2	4.1	0	0	2	0	6		0	0	10.7	63	13.2	75	371	12.1	3.5	207	157	6.6
KD-474	AA	CC	CC	2	3.6	1	0	1	0	5	2.3	0	0	4.5		10.1	72.2	274	12.4	3.6	29	7	6.6
KD-475	AA	CC	CC	2	2.1	1	1	2	0	4		0	0	4.6		17.5	72.8	310	10.7	3.1	22	13	4.8
KD-476	AA	CC	TC	2	0.8	1	0	1	0	5	0	0	0	3.1	66	17.1	48.4	260	11	3.3	101	193	5.9
KD-477	AA	CC	CC	2	3.2	0	0	1	0	6		0	0	7.9	68	16.3	81.4	297	12.9	3.9	76	126	6.9
KD-478	GA	CC	CC	2	2	0	0	1	0	6		0	0	6.2	77	10.2	62.5	257	11	4.7	29	12	7.9
KD-479	AA	AC	CC	2	1.5	0	0	1	0	7		0	0	13.5	120	13.1	67	425	10.6	4.1	31	25	7.1
KD-480	GA	CC	CC	2	0.6	1	0	1	0	6		0	0	28.4	86	20.6	55.1	314	10.2	3.7	20	60	6.4
KD-481	AA	CC	TC	2	0.5	0	0	1	0	5	2.4	1	0	1.5	14	9	38	353	11.9	4.7	319	195	6.6
KD-482	GA	CC	TC	2	1.2	0	0	1	0	7		0	0	5.3	81	7.3	45	319	11.5	3.9	116	195	6.2
KD-483	AA	AC	CC	2	2.6	1	0	1	0	5		0	0	11.7	91	8	72.6	257	10.6	2.5	37	29	6.3
KD-484	AA	CC	CC	2	0.5	1	0	1	0	4		0	1	7.9	68	11.8	72.1	336	11	4.2	517	216	6.4
KD-485	AA	CC	TC	2	3.5	0	0	1	0	4		0	0	10.7	70	13.6	81	349	11.9	4.2	35	22	6.5
KD-486	AA	AC	CC	2	0.8	0	0	1	0	6	2.3	0	1	1.8	70	17.8	43	470	12.1	3.9	35	16	6.4
KD-487	AA	CC	TC	2	0.6	0	0	1	0	6	1.8	0	0	13	73	13.4	47	390	10.8	3.8	24	19	5.8
KD-488	GA	AC	TC	2	1.8	1	0	1	0	6	2.1	0	0	10.3	115	14.2	56	201	10.3	3.9	471	392	6.8
KD-489	GA	CC	CC	2	1.5	1	0	1	0	7	2.1	0	0	8	64	14	54	232	12.3	3.7	33	142	6.1
KD-490	GA	CC	CC	2	7	1	0	1		6	2.7	0	0	4.3	58	20.4	65	376	11.5	4.2	19	14	7
KD-491	AA	CC	CC	2	4.2	1	0	1	0	9	2.8	0	0	4.1	90	15.2	84	531	12.6	4.2	28	36	7.3
KD-492	AA	CC	CC	2	3.3	1	0	1	0	6	3	0	0	6.9	68	9	81	238	12.8	3.7	179	370	6.2
KD-493	GA	CC	CC	2	2.5	1	0	1	0	6	2.5	0	0	12.3	108	22.4	77	362	10.6	3.3	55	298	6.2
KD-494	AA	CC	CC	2	5.2	1	0	1	0	7	3	0	0	9.3	116	19.1	71	368	11.5	3.8	17	10	6.7
KD-495	AA	CC	CC	2	0.5	1	0	1	0	5	2.1	0	0	4.5	82	13.4	47	250	11.8	4.4	42	37	6.9
KD-496	GA	CC	CC	2	0.9	1	0	1	0	5	2.5	0	0	6.2	100	11.6	44	266	10.8	4.4	28	17	6.7
KD-497	AA	CC	CC	2	5.4	0	0	1	0	8	2.2	0	0	11.3	77	19.9	80	322	11.4	4.1	37	22	6.8
KD-498	GG	CC	TC	2	3	1	0	1	0	7	3.1	1	0	12.8	98	11.6	67	365	10.4	3.8	34	67	6.6
KD-499	AA	AA	CC	2	1.9	1	0	1	0	6	2.1	0	1	8.1	84	10.9	53	299	10.9	4.2	256	228	6.7
KD-500	GA	CC	CC	2	5.6	1	0	1	0	5	2.5	0	0	2.9	83	10.6	68	319	11	3.8	23	11	6.7
KD-501	GA	CC	CC	2	3.1	1	0	1	0	5	3.1	1	1	14.7	120	21.5	79	374	11.5	3.4	22	14	6.2
KD-502	GA	CC	CC	2	5.3	0	0	1	0	6	2.4	0	0	11.1	114	18.2	84	390	12.9	4.2	23	13	7.7
KD-503	GA	CC	TC	2	2.1	1	0	1	0	8	2.3	0	1	6	75	18	65	326	13.8	4.1	209	88	7.2
KD-504	GA	CC	CC	2	3.4	1	0	1	0	7	2.2	0	0	8.3	93	10.8	76	215	12.4	4	326	175	6
KD-505	AA	CC	TC	2	1.2	1	0	1	0	5	2.2	0	0	5.3	71	15.9	47	448	11.9	3.9	11	23	6.7
KD-506	AA	CC	CC	2	3	1	0	1	0	5	1.9	0	0	9.6	78	13.1	60	305	11.5	4.5	28	14	7.2
KD-507	GA	CC	CC	2	2.3	1	0	1	0	6	2.4	0	0	4.2	115	13.5	56	295	11.5	4	26	12	6.8
KD-508	AA	CC	CC	2	1.4	1	0	1	0	6	2	0	0	12.5	91	11.4	48	253	11.4	3.3	23	86	5.5
KD-509	GA	AC	CC	2	3.6	1	0	1	0	5	2.6	0	0	14.2	96	13.6	79	276	11.5	3.3	40	87	5.9
KD-510	AA	AC	CC	2	1.7	1	0	1	0	4	3	1	0	4.2	21	31.8	79	331	12.6	3.9	30	15	6.8
KD-511	GA	CC	CC	2	3.9	1	0	1	0	1	4	1	0	2.1	9	8	30	351	12.2	4.4	29	14	7.5
KD-512	AA	CC	CC	2	4.1	1	0	1	0	5	2.9	0	0	9.1	39	11.5	60	509	11.1	3.8	25	19	7
KD-513	AA	CC	CC	2	1.9	1	0	1	0	10	2.1	0	0	2.2	37	13.3	63	384	11.5	4.4	26	12	7.4
KD-514	AA	CC	TC	2	1.4	1	0	1	0	8	3.8	1	0	0.1	29	2.8	36	384	11.8	4.4	48	20	6.9
KD-515	AA	CC	TC	2	0.9	0	0	1	0	5		0	0	3.6	44	13.1	53	344	10.8	4.3	35	15	6.6
KD-516	GA	CC	CC	2	3.3	1	0	1	0	12	3.3	1	0	12.6	41	11	75	411	11.2	3.3	42	24	6.8
KD-517	GA	CC	TC	2	7	1	0	1	0	8	3.7	1	0	1.5	41	4.1	63	319	11.5	3.3	20	12	6
KD-518	AA	CC	CC	2	4.3	1	0	1	0	5	2.3	0	0	10.3	65	1.3	75	317	11.6	4.3	35	13	8.1
KD-519	AA	CC	CC	2	2.7	1	0	1	0	5	3.3	1	0	10	58	17.3	69	294	11.1	3.4	74	40	6.5
KD-520	AA	CC	CC	2	0.7	1	0	1	0	5	2	0	0	9.2	31	8.1	41	131	10.1	2.9	30	35	6.8
KD-521	AA	CC	TC	2	2.7	0	0	1	0	4	4.2	1	0	3.7	21	7.8	26	226	12.6	4.1	32	14	7
KD-522	GG	CC	TC	2	0.7	0	0	1	0	4	4.2	1	0	0.1	2	6.7	16	111	11.8	3.9	60	24	6.1
KD-523	AA	CC	CC	2	4.6	0	0	1	0	6	4.4	1	0	0.8	7	17.3	82	263	14.9	4.3	26	18	7
KD-524	AA	CC	TC	2	2.1	1	0	2	1	2	5	1	0	9.1	47	15.6	69	240	11.8	4.4	51	17	7.6
KD-525	AA	AC	TC	2	4.8	0	0	1	0	5	3.2	1	0	12.1	84	12.5	75.6	315	9.9	3.1	53	213	5.6
KD-526	GA	CC	CC	2	5	0	0	1	0	6	2.8	0	0	15.8	63	12.8	77	426	10.1	3.7	24	14	6.8
KD-527	AA	CC	CC	2	3.5	1	0	1	0	5	4.2	1	0	5.1	76	8.4	54	260	11.1	3.1	19	17
KD-528	AA	CC	CC	2	3.4	1	0	1	0	6	1.8	0	0	8.8	10.7	10.3	68	286	10.9	3.6	23	11	6.5
KD-529	GA	CC	TC	2	0.6	1	0	1	0	1	1.7	0	0	1.2	6	17.5	40.8	208	12.3	4.3	29	20	6.4
KD-530	AA	CC	CC	2	1.9	1	0	2	0	1	1.5	0	0	0.6	120	10	72.7	324	11.8	4	24	15	6.9
KD-531	AA	CC	CC	2	0.2	1	0	1	0	1	1.9	0	0	5.8	6	22.9	43.7	302	10.1	4	33	23	6
KD-532	AA	CC	TC	2	0.7	0	0	1	0	2	3.5	1	0	2.2	14	12.9	85	316	11.4	3.7	112	156	7.7
KD-533	AA	CC	CC	2	5.8	0	0	1	0	4	4	1	0	7.2	60	10.3	76.6	206	12	6.7	29	11	4
KD-534	GA	CC	CC	2	2	0	0	1	0	5	4.5	1	0	2.5	48	16.4	67.6	180	11.1	4	28	13	6.7
KD-535	AA	CC	CC	2	2.4	1	0	1	0	2	1.7	0	0	5.1	24	8.4	55	256	12.1	3.9	29	12	6.1
KD-536	GA	CC	CC	2	2.5	1	0	1	0	1	4	1	0	3.1	26	13.7	62	243	12.8	4.2	36	19	6.9
KD-537	AA	CC	CC	2	2.9	0	0	1	0	5	1.8	0	0	8.6	56	15.7	66	254	11.4	3.8	88	67	6.3
KD-538	AA	CC	TC	2	2.1	1	0	1	0	5	2.1	0	0	3.6	65	13.2	68	350	11.4	3.7	38	23	6.4
KD-539	AA	CC	CC	2	3.7	1	0	1	0	5	3.3	1	0	13.7	101	11.2	76	264	12.1	3.8	35	22	6.9
KD-540	AA	CC	CC	2	1.3	1	0	1	0	6	3.5	1	0	4.9	44	6.7	57	255	11.7	4.2	61	29	6.7
KD-541	GA	AC	CC	2	0.6	1	0	1	0	5	3.5	1	0	10.8	22	19	43	340	10.8	3.3	19	64	5.4
KD-542	AA	CC	CC	2	0.7	1	0	1	0	6	3.1	1	0	1.2	51	8.6	43	319	10.3	3.4	26	21	7.9
KD-543	AA	CC	CC	2	4.8	0	0	1	0	8	3.1	1	0	3.1	48	18.5	78	302	11.9	4.1	19	12	7.2
KD-544	AA	CC	CC	2	0.3	0	0	1	0	1	1.8	0	0	5.2	29	15.7	60	469	11.1	3.9	28	17	5.9
KD-545	GA	CC	CC	2	5.6	0	0	1	0	4	3.2	1	0	8.2	74	13.6	67.7	356	10.6	4.1	26	18	7.2
KD-546	GA	AC	CC	2	1.6	1	0	1	0	5	3.7	1	0	12.8	65	18.7	71.2	221	13.1	3.4	40	205	6.3
KD-547	GA	CC	CC	2	0.5	1	0	1	0	3	2.5	0	1	3.8	53	9.2	59	394	10.7	3.8	29	26	7
KD-548	AA	CC	CC	2	0.7	1	0	1	0	5	1.7	0	1	7.2	39	12.4	66	273	9.4	3.4	43	20	5.9
KD-549	AA	CC	CC	2	0.8	1	0	1	0	7	1.7	0	1	2.7	52	14	54	449	11.2	6.6	195	134	4.2
KD-550	AA	CC	CC	2	4.3	1	0	1	0	7	4	1	0	0.1	9	12.7	63	438	12.4	4.3	27	14	6.6
KD-551	GA	CC	CC	2	2.2	0	0	1	0	5	2.1	0	1	6.2	17	10.7	69	254	11.9	3.8	89	74	6.9
KD-552	AA	CC	CC	2	5.2	0	0	1	0	5	2.2	0	0	8.8	78	13.1	71	312	11.3	3.4	35	105	6.6
KD-553	GA	CC	CC	2	0.9	0	0	2	0	6	1.9	0	1	6	52	13.9	55	406	11.6	4.1	28	19	6.8
KD-554	AA	AC	CC	2	2	1	0	1	0	5	1.8	0	0	2.3	17	11.7	61	150	11.5	3.8	36	23	6.3
KD-555	AA	CC	CC	2	3.3	0	0	1	0	4	2.2	0	0	7.4	31	10.5	53	216	12.3	3.8	168	298	6.4
KD-556	GA	CC	CC	2	3.1	0	0	1	0	7	2.6	0	0	8.6	10	14.1	61	274	11	3.5	21	23	6.5
KD-557	GA	AC	CC	2	1.5	1	0	1	0	6	1.6	0	0	4.7	31	9.3	44	280	12.3	3.8	182	227	6.2
KD-558	AA	CC	TC	2	9	1	0	1	0	8	2.7	0	0	15.4	36	14	70	359	12.3	3.4	28	22	6.8
KD-559	AA	AC	TC	2	5.1	0	0	1	0	6	2.2	0	0	14.5	70	13.2	75	347	11.9	3.3	286	319	6.5
KD-560	GA	AC	CC	2	2.5	1	0	1	0	5	2.3	0	1	3		15.8	51	319	11.5	3.9	30	11	6.7
KD-561	AA	CC	CC	2	2.2	0	0	1	0	5	1.9	0	0	3	61	20.2	4.9	399	11.7	3.6	27	12	6.7
KD-562	GA	CC	TC	2	4.2	0	0	1	0	7	2.1	0	1	4.2	54	17.7	78	354	10.4	3.7	21	33	6.3
KD-563	GA	CC	CC	2	2	1	0	1	0	5	1.7	0	1	2.3	30	12.4	70	228	10.3	3.8	86	42	6.2
KD-564	AA	CC	CC	2	2.1	1	0	1	0	9	1.9	0	1	11.2	65	14	55	649	10.3	3.1	30	22	6.1
KD-565	GA	CC	CC	2	0.6	1	0	1	0	5	1.9	0	1	10.4	31	13.2	58	422	10.5	3.4	24	29	5.7
KD-566	GA	CC	CC	2	5	0	0	1	0	6	3.7	1	0	5.7	27	10.2	65	314	11.2	3.8	24	11	6.3
KD-567	AA	CC	TC	2	6.2	1	0	1	0	4	1.7	0	0	3.2	49	15.1	83	253	11.5	3.5	52	83	6.8
KD-568	AA	CC	CC	2	0.6	1	0	1	0	5	1.8	0	1	1.4	38	15.4	25	525	10.7	4	38	22	6.1
KD-569	AA	CC	TC	2	4	0	0	1	0	6	1.6	0	0	10	28	9.8	73.9	321	11.1	2.9	40	70	5.3
KD-570	AA	CC	TC	2	2.1	0	0	1	0	6	1.4	0	0	4.9	40	11.3	51	301	9.1	3.2	17	12.8	5.8
KD-571	AA	CC	CC	2	6.3	0	0	1	0	5	1.7	0	0	9.3	67	24.4	86	471	11.8	3.1	21	33	8.3
KD-572	GA	CC	CC	2	0.8	1	0	1	0	5	1.6	0	1	5.1	29	12	61	485	10.8	3.9	170	191	6.4
KD-573	AA	AA	TC	2	4.2	0	0	2		4	1.5	0	0	7.7	17	10.2	68	214	11.4	3.5	22	11	6.2
KD-574	AA	CC	CC	2	0.6	0	0	1	0	4	1.3	0	1	8	33	20.2	48	472	32	4	70	65	6.7
KD-575	AA	CC	TC	2	1.8	1	0	1	0	5	1.6	0	1	2.8	30	9.9	58	246	12.9	4.1	297	488	6.6
KD-576	GA	CC	CC	2	4.7	0	0	1	0	6	2.2	0	0	0.3	47	7.3	62.4	339	12.1	3.7	29	14	6.7
KD-577	AA	CC	CC	2	2.8	0	0	1	0	5	1.8	0	0	9.1		12.8	72	243	11.2	3.2	30	27	8.1
KD-578	GA	CC	CC	2	1	1	0	1	1	6	1.7	0	0	1.8	53	13.1	55	236	11.4	3.7	35	19	6.2
KD-579	AA	CC	CC	2	5	1	0	1	0	6	3.2	1	0	5.9	69	11.6	66.4	418	10.7	3.3	18	11	6.3
KD-580	GA	CC	CC	2	0.9	0	0	1	0	5	1.6	0	0	3	30	15.5	59	328	11	4	204	307	6.5
KD-581	AA	CC	TC	2	5.8	0	0	1	0	5		0	0	11.9	35	10.7	80.9	298	11.9	3.7	14	165	6.4
KD-582	AA	CC	CC	2	1	0	0	1	0	5		0	0	18.3	45	9.8	84.4	278	10.9	4	90	170	6.3
KD-583	AA	CC	CC	2	4.5	0	0	1	0	5		0	0	1.5	77	16.4	54	403	10.5	4.1	32	36	6.7
KD-584	GA	AC	TC	2	2.9	0	0	1	0	14		0	0	4.7	18	6.4	78	95	10.1	3.5	193	157	6.4
KD-585	AA	CC	CC	2	2.2	0	0	1	0	5		0	0	4.2	51	10.7	63.6	240	10.6	4.2	85	117	6.4
KD-586	GA	CC	TC	2	2.2	1	0	1	0	4		0	0	6.3	19	15.8	73.5	410	11.3	3.5	46	145	5.7
KD-587	AA	CC	CC	2	1.3	0	0	1	0	4		0	0	15.2	38	9.2	78.8	370	12.2	4	415	559	6.6
KD-588	GA	CC	CC	2	0.7	1	0	1	0	5		0	0	4.3	40	11.7	25.6	449	10.2	3.8	36	18	6.1
KD-589	AA	CC	TC	2	6	0	0	1	0	5		0	0	11.5	65	10.8	70.7	271	10.6	3.9	72	251	7
KD-590	AA	CC	TC	2	4	1	0	1	0	5		0	0	8	49	9.2	56	394	10.6	3.6	26	10	6.3
KD-591	AA	CC	CC	2	0.3	1	0	1	0	9	2.6	1	1	1.4	15	16.2	25.3	580	10.7	4.9	17	42	7.1
KD-592	GA	AC	CC	2	2.8	0	0	1	0	7		0	1	11.1	69	16.4	71.2	371	10.6	4.3	64	53	7.1
KD-593	AA	AC	CC	2	4.1	1	0	1	0	5		0	0	3.7	19	6.8	45.3	149	11.1	4.1	8	25	6.5
KD-594	GA	CC	CC	2	5.8	0	0	1	0	7	3.3	1	0	0.2	9	11.8	67.2	443	12.6	4.6	23	12	7.4
KD-595	AA	CC	CC	2	2.1	0	0	1	0	5		0	0	4.3	41	13.9	70.8	412	11.4	4.4	94	77	6.9
KD-596	AA	CC	CC	2	3.1	1	0	1	0	6		0	0	7.8	29	10.1	61	456	11.1	3.9	22	17	6.7
KD-597	AA	CC	CC	2	4.7	0	0	1		3		0	0	1.1	11	14.7	70.9	374	12.4	4.7	81	19	7.3
KD-598	AA	CC	TC	2		0	0	1	0	6		0	0	5.1	51	17.3	74.5	378	12	4.4	335	182	6.9
KD-599	AA	CC	CC	2	2.4	1	0	1	0	6	3	1	0	10	50	16.1	72	286	12.1	3.7	57	45	5.9
KD-600	GA	CC	CC	2	3.1	1	0	1	0	6		0	0	10.7	18	13.2	84.7	266	12	4.5	23	18	7.2
KD-601	GA	CC	CC	2	3.2	1		1	0	11	5	1	0	0.8		13.2		290	10.6	2.8	58	45	6.3
KD-602	GA	CC	CC	2	3.9	0	0	1	0	5		0	0	3.4	60	13.9	87.6	525	12.8	4.5	27	15	7.9
KD-603	GA	CC	CC	2	8.3	1	0	1	0	7	4	1	0	9.2	64	12.9	80.6	410	13.3	4.1	16	12	7.7
KD-604	GA	CC	CC	2	5	0	0	1	0	6		0	0	14.3	63	20.4	85.1	356	10.2	4.4	16	7	7.6
KD-605	AA	CC	TC	2	2.9	0	0	1	0	6		0	0	14.4	61	18.1	83	449	10	3.6	15	31	6.6
KD-606	AA	CC	TC	2	2.3	1	0	1	0	5		0	0	1.6	46	13	48.5	374	11.2	4.2	32	51	6.9
KD-607	GG	CC	CC	2	7.3	1	0	1	0	5		0	0	8.2	46	6.9	86.8	223	12.5	4.2	25	12	7.2
KD-608	AA	AC	CC	2	8	1	0	1	0	7		0	0	2	25	10.7	68.1	396	12.7	4	52	84	7.2
KD-609	AA	CC	CC	2	6.3	0	0	1	0	7			0	5.4	45	14.4	75.9	344	11.7	4.4	22	10	7.7
KD-610	GG	CC	CC	2	5.5	1	0	1	0	5		0	0	2.7	21	16.8	59.2	427	13.4	4.3	24	16	7.5
KD-611	AA	CC	CC	2	4.2	1	0	1	0	5		0	0	12.1	30	18.7	77.5	436	12	4	27	94	7.1
KD-612	AA	CC	CC	2	1.3	1	0	1	0	5	2.8	0	0	6.1	56	20.1	83.8	425	10.7	3.8	25	29	6.5
KD-613	AA	CC	CC	2	0.9	1	0	1	0	7		0	0	23	81	34.6	76.3	465	10.1	3.6	24	65	6.4
KD-614	AA	CC	CC	2	0.7	0	0	1	0	5	3.4	1	0	9.4	72	9.7	63.1	336	10.6	4.2	24	20	7.2
KD-615	AA	CC	CC	2	2.9	0	0	2	0	5		0	0	9.8	66	26	84.5	331	11.4	4.3	30	28	7.4
KD-616	AA	CC	CC	2	4.3	0	0	1	0	5		0	0	22.6	85	14.3	75	309	10.4	3.7	101	68	6.3
KD-617	AA	CC	CC	2	3.6	0	0	1	0	6		0	0	10.1	53	16.4	65.9	333	11	3.7	23	7	6.7
KD-618	GA	AC	CC	2	7.9	0	0	1	0	7		0	0	7.9	61	12	72.4	299	11.7	4.1	27	21	7
KD-619	GA	CC	CC	2	4.4	0	0	1	0	7		0	0	5	19	6.5	43.5	109	11.1	3.7	23	13	5.9
KD-620	AA	CC	TC	2	0.4	0	0	1	0	5		0	0	16.3	54	12.1	64.6	337	11.5	3.9	24	15	6.1
KD-621	AA	CC	CC	2	1.3	0	0	1	0	7		0	0	0.8	29	9	24	104	11.2	3.9	61	24	6.8
KD-622	GA	CC	TC	2	1.1	0	0	1	0	5		0	0	0.1	12	13.8	21.2	260	12.7	4.3	39	21	6.9
KD-623	AA	CC	TC	2	3.2	0	0	1	0	7		0	0	1.7	41	17.5	80.9	395	12.1	4	24	158	7.1
KD-624	AA	CC	CC	2	1.6	0	0	1	0	8		0	0	13.7	83	15.3	67.4	501	9.3	3.4	19	46	6.3
KD-625	GA	CC	CC	2	1	1	0	1	0	6		0	0	11.6	81	9.8	50.3	241	9.5	3.4	23	23	6.4
KD-626	GA	CC	TC	2	2.8	0	0	1	0	5		0	0	5.7	120	13.9	56.5	400	12.7	4.1	28	15	7.8
KD-627	AA	CC	CC	2	0.4	1			1	12	4.1	1	0	7.8	57	19.4	67.2	487	8.7	4.4	31	17	6.8
KD-628	GA	CC	TC	2	4	0	0	1	0	5		0	0	5.3	35	14.9	71.5	271	14	4.2	74	21	7.6
KD-629	AA	CC	CC	2	6.8	0	0	1	0	5		0	0	5.6	120	9.9	75.1	452	12.1	4.7	19	9	7.6
KD-630	AA	CC	CC	2	0.8	0	0	1	0	7		0	0	10.5	120	16.8	58.7	454	11.5	3.7	26	58	6.4
KD-631	AA	CC	CC	2	4	1	0	1	0	6		0	0	4.6	99	8.9	45.9	439	11.5	4.3	30	20	6.7
KD-632	AA	AC	CC	2	2.5	1	0	1	0	12		0	0	2.1	120	12.6	67	449	10.9	4.4	26	14	7
KD-633	AA	CC	TC	2	3.4	0	0	1	0	5		0	0	3.2	120	19.8	76.8	558	11.3	3.6	20	103	6.2
KD-634	GA	CC	CC	2	3.2	0	0	1	0	7		0	0	6.3	100	10.4	48.3	421	11.5	4.2	17	9	6.8
KD-635	AA	CC	CC	2	4.2	1	0	1	0	5		0	0	8.5	90	18.8	79.5	312	11.5	3.9	69	13	6.4
KD-636	AA	CC	CC	2	4.1	0	0	1	0	7		0	0	10.8	80	17	67.1	437	10.7	3.7	27	16	6.8
KD-637	AA	CC	TC	2	6.1	0	0	1	0	5		0	0	4	55	13.1	90.5	284	12.7	4.3	321	383	7.7
KD-638	AA	CC	CC	2	2.3	1	0	1	0	5		0	0	5.3	38	15	59.5	563	12.2	4	55	71	7
KD-639	GA	CC	TC	2	6.6	0	0	1	0	8		0	0	21	65	9.4	76.4	293	11.8	4	71	28	7.3
KD-640	AA	CC	CC	2	7.9	0	0	1	0	10	4	1	0	9.8	41	17.4	81.9	238	12.2	3.9	19	20	6.3
KD-641	GA	CC	CC	2	7.3	1	0	1	0	9		0	0	20.5	52	23.8	90.7	270	11.9	3.9	11	22	7.3
KD-642	AA	CC	TC	2	3.2	1	0	1	0	5		0	0	1.3	26	8.8	43.5	229	12	4.3	33	14	7.1
KD-643	AA	CC	CC	2	6.6	0	0	1	0	7		0	0	9.3	99	25.1	90.1	283	11.7	4.5	5	17	7.5
KD-644	AA	AC	CC	2	2.9	0	0	1	0	6		0	0	19.4	65	19	84	229	13.2	3.8	47	79	6.7
KD-645	GA	CC	TC	2	2.8	0	0	1	0	6		0	0	1.1	11	5.7	59.7	169	12.7	4	183	184	6.3
KD-646	AA	AC	CC	2	7.6	0	0	1	0	7		0	0	13.1	84	11.2	68	286	10.7	4	12	21	7
KD-647	AA	CC	CC	2	6.7	0	0	1	0	10		0	0	0.2	14	10.4	23.3	119	11.8	3.7	77	55	7
KD-648	AA	CC	CC	2	2.9	0	0	1	0	6	3	1	0	13.3	55	17.1	64.8	385	11.3	3.6	29	27	6.4
KD-649	AA	CC	TC	2	5.1	0	0	1	0	5		0	0	4.8	42.7	10.5	55.5	394	11.6	4	12	21	6.9
KD-650	AA	CC	CC	2	0.7	1	0	1	0	10	3.3	1	0	8.5	42	18.6	69	402	11.1	3.8	36	26	6.4
KD-651	AA	CC	CC	2	0.5	1	0	1	0	5		0	0	9.6	36	15.4	57	367	10.1	4.2	30	27	6.7
KD-652	GA	CC	CC	2	1.2	1	0	1	0	5		0	0	14.9	42	13.4	77	401	11.8	4.1	342	536	6.6
KD-653	GA	CC	CC	2	4.9	1	0	1	0	7	3.3	1	0	5.7	30	14.5	84.5	281	11.7	3.5	76	227	6.2
KD-654	AA	CC	CC	2	5.3	1	0	1	0	5		0	0	20.3	66	14.4	85.5	336	10.8	3.6	17	11	7
KD-655	AA	CC	CC	2	4.2	1	0	1	0	7		0	0	9.5	70	11.8	83.2	236	10.5	4	24	9	6.7
KD-656	GA	CC	CC	2	2.8	1	0	1	0	6		0	0	9.3	48	11.9	70.5	393	12	3	226	90	6.7
KD-657	GA	CC	CC	2	1.6	1	0	1	0	5		0	0	8.2	49	13.5	68.9	381	11.2	3.8	26	11	6.4
KD-658	AA	CC	CC	2	7.1	1	0	1	0	7		0	0	12.6	40	16.6	86.7	265	11.8	4.4	23	8	7.1
KD-659	AA	CC	TC	2	1.7	1	0	1	0	7		0	0	2.5	35	22.6	72.6	459	12.1	3.6	55	200	6.3
KD-660	GA	AC	TC	2	3.7	0	0	1	0	6		0	0	10.6	41	12.6	72.1	314	11	3.6	169	62	6.5
KD-661	AA	AC	TC	2	5.7	1	0	1	0	8		0	0	18.2	53	14.7	86.2	398	12	3.3	195	457	6.5
KD-662	GA	CC	TC	2	0.2	0	0	1	0	5		0	0	8.7	25	10.7	61.5	283	10.7	4	36	22	6
KD-663	GA	CC	CC	2	4.5	1	0	1	0	8		0	0	14	41	11.5	90.9	199	11.4	3.6	119	76	5.9
KD-664	AA	CC	CC	2	1	0	0	1	0	5		0	0	1.8	45	20.6	47.1	415	10.3	4.2	44	16	7.2
KD-665	GA	CC	CC	2	5.2	0	0	1	0	6		0	0	4.3	30	11.7	66.7	426	11.4	4.1	28	13	6.5
KD-666	GA	AC	CC	2	2.9	0	0	1	1	9		0	1	10.8	62	20	85.9	273	10.6	3.6	36	19	6.5
KD-667	AA	CC	CC	2	3.2	1	0	1	1	8		0	1	0.2	5	6.1	59.1	221	12	3.7	71	50	6.1
KD-668	GA	CC	TC	2	3.9	0	0	1	0	5		0	0	10.1	26	12.5	64.3	381	11.4	4.1	25	13	6.6
KD-669	GA	CC	CC	2	4.3	1	0	1	0	5		0	0	7.4	115	16.4	89.1	371	12	4.1	331	688	6.8
KD-670	GA	CC	TC	2	0.3	0	0	1	0	5		0	0	2.9	25	16.6	83	288	10.1	4.2	29	17	6
KD-671	GA	CC	CC	2	1.4	1	0	1	0	5		0	0	19.5	43	12	82.3	219	11.6	3.6	53	75	5.8
KD-672	AA	CC	CC	2	3.1	0	0	1	0	7		0	0	21	104	19.3	88.2	535	10.8	4.2	23	21	6.7
KD-673	AA	CC	CC	2	9.6	0	0	1	0	5		0	0	6.1	56	9.8	84.5	266	12.9	4.6	83	97	8.1
KD-674	AA	AC	CC	2	4.7	1	0	1	0	10		0	0	0.3	34	4.8	53.9	472	12.9	4.2	47	25	7.3
KD-675	AA	CC	CC	2	1.7	0	0	1	0	10		0	0	0.3	30	9.5	83.9	328	12.3	4.3	51	22	6.7
KD-676	GA	AC	TC	2	6.5	1	0	1	0	7		0	0	11.8	53	9.4	69.4	339	10.6	3.5	26	51	8.1
KD-677	GA	CC	CC	2	3.2	1	0	1	0	5		0	0	7.7	58	15	61.3	287	12	4.4	34	13	7.5
KD-678	AA	CC	CC	2	2.1	1	0	1	0	5		0	0	11.3	30	10.9	67.4	311	12.2	4.1	101	171	6.5
KD-679	GA	CC	CC	2	4.8	0	0	1	0	5		0	0	7.5	16	12	87.4	323	11.9	4.1	23	13	6.7
KD-680	GA	CC	CC	2	1.5	0	0	1	0	5		0	0	11.6	80	13.6	75.9	317	11.5	3.4	83	269	5.8
KD-681	GA	CC	TC	2	0.4	0	0	1	0	4		0	0	3.3	50	12	44.6	384	11.7	4.2	29	15	6.5
KD-682	AA	CC	CC	2	1.6	0	0	1	0	10		0	0	13.2	120	10.6	60.4	326	9.7	4.3	25	21	6.7
KD-683	GA	CC	CC	2	3.6	1	0	1		8		0	0	2.1	32	4.2	62	179	12.4	4.2	53	14	6.5
KD-684	AA	CC	CC	2	6.2	1	0	1	0	6		0	0	9.1	92	19.4	89.6	396	12.5	4.1	85	279	6.9
KD-685	AA	CC	TC	2	1.5	0	0	1	0	6		0	0	12.6	101	13.4	63.5	399	12.2	4.2	126	92	6.6
KD-686	AA	CC	CC	2	3.3	1	0	1	0	7		0	0	9.7	84	15.9	69	437	11.6	4.2	19	21	6.6
KD-687	GA	CC	CC	2	2.6	0	0	1	0	6		0	0	9.6	108	8.1	50.4	262	10.4	4.6	21	13	7.3
KD-688	AA	CC	CC	2	1.2	0	0	1	0	5		0	0	0.7	94	7.6	15.4	578	11.7	4.1	44	13	8.8
KD-689	AA	CC	CC	2	0.4	1	0	1	0	5		0	0	14.6	85	16.3	52.3	342	9.7	4	22	14	6.2
KD-690	AA	CC	CC	2	2.8	1	0	1	0	5		0	0	0.9	21	11.9	35.5	337	11.6	4.2	31	18	6.6
KD-691	GA	CC	CC	2	0.7	1	0	1	0	7		0	0	19.1	81	17.7	68	321	11.5	4	24	58	6.2
KD-692	AA	CC	CC	2	3.2	1	0	1	0	8		0	0	6.2	73	18.1	52.1	326	11.1	4.1	17	13	6.4
KD-693	AA	AC	CC	2	0.8	0	0	1	0	6		0	0	18	88	10.3	53.7	237	11.8	3.9	294	450	7
KD-694	AA	CC	CC	2	4.3	0	0	1	0	6		0	0	3.9	56	12.8	66.8	347	12.4	3.9	21	10	6.5
KD-695	AA	CC	TC	2	1.4	0	0	1	0	5		0	0	14.8	58	19.2	68.1	215	11.3	3.3	43	84	5.7
KD-696	AA	CC	CC	2	2.3	0	0	1	0	8		0	0	4.6	25	21.2	89.8	249	12.4	4.2	32	12	6.8
KD-697	AA	CC	CC	2	3.7	1	0	1	0	8		0	0	11.6	100	8.6	61	432	10.6	3.8	22	12	6.7
KD-698	GG	CC	CC	2	0.6	1	0	1	0	6		0	0	6.8	70	14.5	45.9	343	10.3	4.2	24	12	6.7
KD-699	AA	CC	CC	2	3.9	1	0	1	0	6		0	0	2.1	27	6.2	48.9	256	10.9	4	28	19	6.7
KD-700	GA	CC	CC	2	0.3	0	0	1	0	8		0	0	16.1	51	17.5	71.5	405	11	3.4	25	25	5.7
KD-701	GA	CC	CC	2	0.4	1	0	1	0	7		0	0	5.2	47	15.7	63.8	424	11.7	4	50	49	6.4
KD-702	GA	CC	CC	2	3.5	0	0	1	0	8		0	0	13.2	40	16.4	71.7	357	12.3	4	29	17	6.4
KD-703	GA	AC	TC	2	2.6	1	0	1	0	7		0	0	2.1	24	5.8	46.1	222	11.8	3.8	62	30	6.1
KD-704	GG	CC	CC	2	5.6	0	0	1	0	8		0	0	11.7	65	16.3	74.7	386	12	4	25	11	7.4
KD-705	GA	CC	TC	2	0.5	0	0	1	0	8		0	0	7.3	94	11.3	51.7	505	10.6	3.8	24	18	6.4
KD-706	GA	CC	CC	2	4.3	1	0	1	0	7		0	0	7.3	75	14.4	62.6	450	10.9	3.9	23	12	6.9
KD-707	AA	CC	CC	2	3.2	0	0	1	0	7		0	0	2.5	40	14.5	71.7	275	12.5	4	55	135	6.7
KD-708	GA	CC	TC	2	1.2	0	0	1	0	9		0	0	5.9	75	14.2	49	507	10.3	3.9	21	11	6.5
KD-709	AA	CC	TC	2	2.4	1	0	1	0	8		0	0	7.1	53	12.4	75.8	326	12.2	3.6	70	221	6.3
KD-710	AA	CC	TC	2	5.5	0	0	1	0	7		0	0	6.6	75	10	73.8	354	11.2	3.7	19	13	6.9
KD-711	AA	CC	CC	2	0.7	0	0	1	0	5		0	0	9.8	57	24.5	69.3	366	11.1	3.5	36	158	5.8
KD-712	AA	CC	CC	2	0.9	1	0	1	0	5		0	0	7.8	74	11.7	64.4	312	11.5	4.1	38	19	6.6
KD-713	AA	CC	CC	2	2.1	1	0	1	0	7		0	0	3.6	23	14.6	41.2	354	12	4.1	21	18	6.6
KD-714	AA	CC	CC	2	0.8	1	0	1	0	6		0	0	29.1	83	17.4	75.8	438	9.7	3.8	40	54	6
KD-715	AA	CC	CC	2	1	0	0	1	0	7		0	0	6.1	70	17	61.1	434	10.7	4	29	89	6.6
KD-716	AA	CC	CC	2	4.6	1	0	1	0	7		0	0	0.5	24	4.8	40.4	102	11.4	4	94	65	6.6
KD-717	AA	CC	CC	2	0.9	1	0	1	0	8	2.4	0	0	0.8	36	25	48.5	477	9.6	4.4	28	12	6.9
KD-718	AA	CC	CC	2	1	0	0	1	0	6		0	0	2.2	36	11	56	374	10.5	3.9	49	103	6.4
KD-719	GA	CC	CC	2	3.1	1	0	1	0	6		0	0	28.5	100	19.8	76.3	361	9.7	3.5	40	228	6.2
KD-720	AA	CC	CC	2	1.6	1	0	1	0	7		0	0	4.8	54	14.4	68.9	300	11.9	3.7	53	56	6.3
KD-721	AA	CC	CC	2	2.3	1	0	1	0	6		0	0	9.8	69	15.4	70.4	266	11	4.2	24	8	6.6
KD-722	AA	CC	CC	2	5.8	1	0	1	0	11		0	0	0.3	9	7	39	308	12.1	3.6	31	26	6.1
KD-723	GA	CC	CC	2	3	0	0	1	0	5		0	0	5.8	29	5.8	47.3	192	12.2	4.3	611	252	7.2
KD-724	AA	CC	CC	2	2.6	1	0	1	0	6		0	0	4.3	6	9.3	55.6	293	12.1	4.5	35	17	6.9
KD-725	AA	CC	CC	2	1.3	0	0	1	0	6		0	0	6.5	80	8.4	53	265	11.1	4	36	24	6.8
KD-726	AA	CC	CC	2	1.3	1	0	1	0	6		0	0	6.8	25	8.4	42.7	203	11.6	4.1	35	14	6.4
KD-727	AA	CC	CC	2	5.3	0	0	1	0	7		0	0	3.2	47	14	64.6	350	11.5	4.2	28	16	7.2
KD-728	GA	CC	CC	2	0.5	1	0	1	0	8		0	0	4.3	47	9.3	52.5	271	10.9	4.4	153	203	6.1
KD-729	AA	CC	CC	2	2.8	0	0	1	0	7		0	0	4.6	47	15.4	58.6	344	11.9	4.3	78	139	7.1
KD-730	AA	CC	TC	2	2	0	0	1	0	9		0	0	4.1	38	16.7	67.3	441	12.4	4.2	28	167	6.9
KD-731	GA	AC	CC	2	0.8	1	0	1	0	7		0	0	1.1	10	11.4	50.4	265	11.3	4.5	76	80	6.4
KD-732	AA	CC	CC	2	0.6	1	0	2	0	7		0	1	17.9	41	12.3	65.4	311	10.7	4.2	32	108	6
KD-733	GA	CC	TC	2	0.5	0	0	1	0	6		0	0	5.8	54	15.5	46.4	301	10	4.2	41	131	6.2
KD-734	AA	CC	CC	2	1.9	1	0	1	0	8		0	0	4.8	46	10.8	58.8	315	10.3	3.5	52	58	5.4
KD-735	GA	CC	CC	2	1	0	0	1	0	5		0	0	3.1	40	15.7	28.2	387	11.9	4.6	32	11	7.7
KD-736	GA	CC	CC	2	6.3	0	0	1	0	6		0	0	2.3	13	9.9	84.8	214	12.9	3.8	87	149	5.9
KD-737	AA	CC	CC	2	0.7	1	0	1	0	7		0	0	3.9	48	22.3	69.3	360	11.7	4	32	29	6.7
KD-738	GA	CC	CC	2	4	1	0	1	0	16		0	0	8.8	47	15.9	70.8	650	13	4.5	27	17	7.3
KD-739	GA	CC	CC	2	3.4	1	0	1	0	6		0	0	3.4	59	8.7	61.4	298	10.7	4.3	124	136	7.1
KD-740	AA	CC	CC	2	0.7	1	0	1	0	6		0	0	4.2	9	10.6	30.2	323	11.8	4.5	133	113	6.6
KD-741	AA	CC	CC	2	6.2	0	0	1	1	8		0	0	22	87	16.8	87	273	11.6	4	87	56	6.8
KD-742	AA	CC	CC	2	1.5	0	0	1	0	6		0	0	4.1	41	9	51.5	283	10.9	4.1	22	17	6.4
KD-743	AA	CC	TC	2	0.8	0	0	1	0	6		0	0	12.5	58	21.5	61	453	11.6	4.2	120	63	6.2
KD-744	AA	CC	CC	2	0.2	1	0	1	0	5		0	0	8.3	61	18.5	57.9	402	10.9	4.2	25	10	6
KD-745	AA	AC	TC	2	0.8	0	0	1	0	5		1	0	0.2	43	14.3	48.3	578	11.1	4.3	36	27	6.8
KD-746	AA	CC	CC	2	1.7	0	0	1	0	5		0	0	10.8	44	16	74	264	11.6	4.7	68	43	7.4
KD-747	GA	CC	TC	2	1.3	0	0	1	0	5		0	0	3	62	18	38	426	10.2	4.4	26	17	7.1
KD-748	AA	CC	CC	2	0.5	0	0	1	0	4		0	0	4.4	68	12.3	43.4	308	9.1	3.9	25	17	5.7
KD-749	GA	CC	CC	2	2.5	1	0	1	0	5		1	0	10.6	31	15	82.8	80	11.9	3.8	96	30	6.2
KD-750	AA	CC	CC	2	0.8	0	0	1	0	4	3.9	1	0	6.6	72	13.4	59.3	342	14.2	4.2	59	147	6.5
KD-751	AA	CC	CC	2	0.2	1	0	1	0	6	2.7	1	0	2.8	76	17.7	56.2	462	11	4.1	29	27	6.1
KD-752	GA	CC	CC	2	2.9	0	0	1	0	5		0	0	4.2	35	9.3	63.9	219	12.4	3.7	360	375	5.6
KD-753	AA	CC	CC	2	6.7	0	0	1	0	5	4.1	1	0	10.1	99	10.7	89.4	257	12.7	4.3	126	242	6.9
KD-754	GA	CC	CC	2	4.4	1	0	1	0	7	4.6	1	0	25	108	20.5	85	388	10.8	3.4	30	100	1
KD-755	GG	CC	TC	2	5.2	1	0	1	0	6	4	1	0	7.9	90	13.6	70.1	316	10.2	3.8	35	18	6.6
KD-756	AA	CC	TC	2	1.6	0	0	1	0	7		0	0	4.3	102	12.7	62.8	385	11.5	4.4	109	275	7.3
KD-757	GA	CC	CC	2	3.6	0	0	1	0	9		0	0	15.5	102	13.6	59	588	11.5	3.9	50	32	7.2
KD-758	GA	CC	CC	2	2.9	1	0	1	0	7		0	0	4	36	8	65.1	279	11.2	4	25	10	6.8
KD-759	AA	CC	CC	2	1	1	0	1	0	6		0	0	3.8	75	12.9	57.4	392	10.4	4.5	31	21	7
KD-760	GA	CC	CC	2	0.9	0	0	1	0	5		0	0	8	72	13.4	53.4	475	11.3	4.6	84	70	6.9
KD-761	AA	CC	CC	2	2.5	1	0	1	0	6		0	0	5.4	51	14.3	70.7	371	12.1	4.5	30	11	7.1
KD-762	AA	CC	CC	2	2.3	1	0	1	0	5	2.8	1	0	1.4	53	8.3	33.7	406	10.6	4.3	26	11	6.6
KD-763	GA	CC	CC	2	0.8	1	0	1	0	6	3.3	1	0	5.1	96	13.4	56.5	500	9.3	4.3	27	13	6.8
KD-764	AA	CC	CC	2	0.7	1	0	1	0	5		0	0	9.6	76	14.6	81	251	11.4	4.5	40	47	7
KD-765	AA	CC	CC	2	2.5	1	0	1	0	7		0	0	6.3	60	16.6	64.4	291	12.3	4.6	29	12	6.7
KD-766	GG	CC	TC	2	3.1	0	0	1	0	7		0	0	0.5	79	3.8	27	298	10.7	3.7	34	9	8
KD-767	GA	CC	TC	2	3.1	1	0	1	0	7		0	0	7.1	80	20.2	62	403	11.5	4.3	25	15	6.5
KD-768	GA	CC	CC	2	6.1	0	0	1	0	6		0	0	12.3	50	16.5	87.6	267	11.9	4.5	137	54	7.5
KD-769	GA	CC	CC	2	3.1	1	0	1	0	6		0	0	9.1	66	15	73	349	11.7	4.6	36	65	6.9
KD-770	GG	CC	CC	2	7.3	1	0	1	0	5	3.3	1	0	15.4	94	12.3	74.4	376	11.9	4.1	38	136	6.9
KD-771	GA	CC	CC	2	1.5	1	1	1	0	6		1	0	8.1	103	15.5	63	312	11.4	3.9	108	14	6.4
KD-772	AA	CC	CC	2	4.7	0	0	1	0	6		0	0	10.4	87	14.8	81	379	12.4	4.4	32	17	8.4
KD-773	GA	CC	CC	2	3.7	1	0	1	0	6	3.2	1	0	17.2	91	13.9	82.4	282	12.5	4	33	28	7
KD-774	GA	CC	CC	2	2	1	0	1	0	4	3.1	1	0	2.7	55	12.9	60.8	296	12	4.1	306	346	6.1
KD-775	AA	AC	CC	2	4.1	0	0	1	0	8	3	0	0	7.7	100	16.5	77.9	333	12.4	4.2	112	10	7.6
KD-776	AA	CC	TC	2	2.8	1	0	1	0	6	2.5	0	0	1.3	43	7.3	41.1	307	10.5	4.1	23	9	7
KD-777	AA	CC	CC	2	3	0	0	1	0	7	2.6	1	0	9.9	110	18.3	80.3	341	11.6	3.8	58	59	7.4
KD-778	GA	CC	CC	2	0.4	1	0	1	0	6	2.1	0	0	7.7	52	12.9	46.1	424	11	3.8	32	20	5.9
KD-779	AA	CC	TC	2	4.3	1	0	1	0	7	2.4	0	0	14	111	16.9	71.7	405	10.9	3.6	65	76	6.5
KD-780	GA	CC	CC	2	2.5	0	0	1	0	5	2.3	0	0	12.7	78	13	87.6	344	11.7	3.6	77	197	6.6
KD-781	GG	CC	CC	2	5.7	0	0	1	0	6	3.3	0	0	10.6	99	11.8	80	245	12.1	4.3	553	488	7.5
KD-782	AA	CC	CC	2	3.3	0	0	1	1	11	3.1	1	0	9.4	68	10.1	89	218	12.5	3.6	940	750	7.4
KD-783	AA	CC	CC	2	0.7	1	0	1	0	5		0	0	4.9	56	17.9	68.4	285	10.3	3	55	129	6.3
KD-784	GA	CC	CC	2	1.8	1	0	1	0	6	3.3	1	0	1.7	46	15.9	57	324	11.7	3.4	23	28	6.5
KD-785	AA	AC	CC	2	5.3	0	0	1	0	7	2.3	0	0	13.4	104	14.9	71.4	450	12.7	4.2	10	19	7.3
KD-786	AA	CC	CC	2	1.3	0	0	1	0	4	1.7	0	0	2.4	17	15.8	45.3	396	11.7	4.4	32	13	7
KD-787	AA	CC	CC	2	0.8	1	0	1	1	17	5.7	1	0	17.2	45	7.3	65.9	314	12	3.7	57	90	5.6
KD-788	GA	CC	CC	2	2.9	0	0	1	0	4		0	0	2.7	98	12.2	63.7	336	12.5	4.3	31	11	7.1
KD-789	AA	CC	CC	2	0.5	1	0	1	0	7	3	0	1	3.9	19	11.3	48	412	11	4.5	35	22	6.4
KD-790	GA	AC	TC	2	4.1	0	0	1	0	3	2.5	0	0	8		3	72.4	148	11.5	3.6	2014	918	5.5
KD-791	AA	CC	CC	2	4.4	1	0	1	0	8	1.9	0	0	4.8	72	14.1	79.7	282	12.2	4.1	28	18	6.6
KD-792	AA	CC	CC	2	2.5	1	0	1	0	6	1.7	0	0	2.8	102	14.5	65.3	347	10.8	4.2	36	31	6.6
KD-793	AA	CC	CC	2	2.2	0	0	1	0	5	2.8	0	0	11	54	17.3	59.5	378	10.9	3.8	20	20	6.1
KD-794	AA	CC	CC	2	0.9	1	0	1	0	6	1.8	0	1	15.8	77	9.4	78.1	200	10.9	4.1	105	213	6.2
KD-795	AA	CC	TC	2	3.2	0	0	1	0	6	2	0	0	7.2	47	9.7	57.4	230	12.5	4.5	25	12	6.9
KD-796	AA	CC	TC	2	1.8	0	0	1	0	7	2	0	0	31.1	89	16	68.7	323	9.5	3	19	26	5.3
KD-797	GA	CC	CC	2	1	0	0	1	0	6	2.4	0	0	7.2	58	16.5	51.1	431	10.5	3.9	24	42	6.7
KD-798	AA	CC	CC	2	2.1	0	0	1	0	4	2.8	1	0	12.9	86	11.8	78.3	329	12.2	3.7	89	175	7
KD-799	AA	CC	TC	2	1.3	0	0	1	0	4	2	0	0	4.7	92	536	10.5	310	11.1	3.5	39	107	8.1
KD-800	AA	CC	TC	2	4.5	1	0	1	0	5	3.2	1	0	10	51	15.3	80.8	215	12.9	4.6	25	13	7.2
KD-801	AA	CC	CC	2	0.8	0	0	1	0	6	2.5	1	0	10.5	33	20.8	61	288	11	3.9	22	22	7.1
KD-802	GA	CC	TC	2	1.3	1	0	1	0	6	2.5	1	0	3.8	24	10.4	64.3	295	13.6	3.7	66	317	6.3
KD-803	GA	CC	CC	2	2.4	0	0	1	0	7	3	1	1	1.3	59	12	65.8	567	11.4	4	23	14
KD-804	AA	CC	TC	2	1.7	0	0	1	0	4	2	0	1	6.1	62	9.7	49.1	346	12.5	3.9	357	276
KD-805	AA	CC	CC	2	1.6	1	0	1	0	5	1.9	0	0	8.2	34	17.8	63.3	324	11.6	3.6	38	35	6.7
KD-806	AA	CC	CC	2	0.5	0	0	2	0	6	2.2	0	0	18.6	85	16.6	85.5	326	11.7	3.4	33	18	6.7
KD-807	AA	CC	CC	2	0.4	1	0	1	0	5	2.5	0	0	15.9	43	26.7	66.7	393	10.3	6.3	23	23	6.3
KD-808	AA	CC	CC	2	1.6	0	0	1	0	5	2.1	0	0	2.2	13	13.4	44.5	328	11.8	3.7	27	11	6.5
KD-809	AA	CC	CC	2	5.5	0	0	1	0	6	2.8	0	0	7.9	68	38.1	86.1	230	13.2	3.9	31	8	7.3
KD-810	AA	CC	CC	2	2	0	0	1	0	7	2	0	0	22.3	65	20.7	46.4	273	11.7	3.7	30	11	6.7
KD-811	GA	CC	CC	2	3.8	1	0	1	1	8	2.1	0	0	14.6	108	17.8	77.4	362	12.4	3.8	24	9	7.5
KD-812	GA	CC	CC	2	5.5	0	0	1	0	6	2.4	0	0	14	96	12.1	72.8	347	11.7	3.5	34	22	7.1
KD-813	GA	CC	CC	2	4.5	0	0	1	0	5	2.3	0	0	4.2	86	14.5	76.4	332	11.4	3.5	20	8	7.5
KD-814	AA	CC	CC	2	2.8	1	0	1	0	5	2.3	0	0	16.5	82	14.8	73.6	366	12.1	3.7	41	48	7.7
KD-815	GG	CC	CC	2	3.5	0	0	1	0	10	2.1	0	0	14.4	89	21.1	76.2	427	10	2.7	23	22	6.7
KD-816	AA	AC	CC	2	3.8	0	0	1	0	8	2.8	0	0	13.7	120	30.9	86.4	415	10.8	3.6	29	199	7
KD-817	AA	CC	CC	2	4.6	1	0	1	0	6	2.8	0	0	11.2	118	16.6	81.2	433	11.9	2.4	93	356	7
KD-818	AA	CC	TC	2	2.8	1	0	1	1	6	3.1	0	0	14.7	120	22.1	60.5	346	10.9	2	47	50	7.1
KD-819	AA	CC	CC	2	2.9	1	0	1	0	7	2.6	0	0	2.7	46	12.1	65.2	273	11.2	3.4	27	12	12
KD-820	GA	CC	CC	2	5.7	1	0	1	0	6	2.9	0	0	3.1	100	14.8	82.5	567	11.2	3.7	37	22	7
KD-821	AA	CC	CC	2	1.9	1	0	1	1	7	3.1	0	0	4.1	71	13	64.5	248	12	3.8	101	436	7.1
KD-822	AA	CC	CC	2	1.2	0	0	1	0	6	1.8	0	0	2.8	76	21.8	56.9	394	10.6	3.5	18	9	7.4
KD-823	GA	AC	TC	2	1.7	1	0	1	0	5	1.3	0	0	4		11.7	66.8	362	12.3	4.3	43	18	7.3
KD-824	GA	CC	CC	2	2.7	1	0	1	0	9	3	0	0	1.9	70	12.5	67.8	572	10	2.9	135	179	7.3
KD-825	GG	CC	CC	2	3.8	1	0	1	0	7	2.6	0	0	3.5	57	12	55.4	251	12	3.4	26	10	7
KD-826	AA	CC	CC	2	5.7	1	0	1	0	7	2.2	0	0	1.2	48	20.7	61.3	428	12.1	4	20	5	6.8
KD-827	AA	CC	CC	2	2.8	1	0	1	0	8	2.3	0	0	7.9	83	12.4	68.4	229	11.8	3.7	37	26	6
KD-828	GA	CC	CC	2	2.9	1	0	1	1	8	2.4	0	0	5.7	45	8.4	72.9	301	10.9	3.9	136	206	5.9
KD-829	AA	AC	CC	2	3.3	1	0	1	0	4	2.1	0	0	8.5	90	6.3	77.6	185	12.3	3.3	65	102	5.9
KD-830	AA	CC	CC	2	5.3	1	0	1	0	6	2.5	0	0	5	27	15.5	80.8	271	13.5	4.2	26	11	6.6
KD-831	AA	CC	CC	2	1.7	0	0	1	0	5	2.2	0	0	6.8	98	21.2	57.5	293	12.2	4.3	54	165	7.3
KD-832	AA	CC	CC	2	2.6	1	0	1	0	7	3	0	0	8.4	102	12.9	65.3	312	10.8	3.3	276	373	5.8
KD-833	AA	AC	CC	2	2.8	1	0	1	0	5	2.5	0	0	8.1	63	8.9	58.1	329	10.5	3.5	72	416	6
KD-834	AA	CC	CC	2	0.7	1	0	1	0	5	1.7	0	0	7.5	99	11.9	55.2	276	10.7	4.4	136	125	6.3
KD-835	GA	AC	CC	2	1.2	0	0	1	0	6	1.7	0	1	2.5	92	14	44	317	10.8	3.6	33	25	7.5
KD-836	AA	CC	CC	2	0.2	1	0	1	0	7	2.1	0	0	4.1	52	21.5	64.3	369	10.9	4.3	33	24	6.2
KD-837	AA	CC	CC	2	3.1	1	0	1	0	6	2.4	0	0	5.4	87	14	57.9	274	10.5	3.7	15	20	6.5
KD-838	GA	CC	TC	2	2.9	1	0	1	0	7	2.3	0	0	6.9	116	13.9	32.4	477	10.7	3.5	26	33	8.5
KD-839	AA	CC	CC	2	0.9	1	0	1	0	6	2.6	0	1	2.4	112	15.6	51.8	515	11.2	4.2	29	14	6.8
KD-840	GA	CC	CC	2	1.5	1	0	1	0	5	2.2	0	1	0.1	25	6.2	23	384	11.8	3.5	31	10	8.1
KD-841	GA	CC	TC	2	3.4	0	0	2	0	2	2.2	0	0	8.1	54	14.3	60	411	11.2	3.6	37	125	8.3
KD-842	AA	AC	CC	2	3.3	1	1	1	0	5	0.5	0	0	5.3	30	18.8	82.7	250	11.7	6.6	24	9	3.7
KD-843	GA	CC	CC	2	3.4	0	0	2	1	13	1.5	0	0	12.4	46	12.4	88.3	274	13.1	3.6	410	501	6.2
KD-844	AA	CC	CC	2	3.2	1	0	1	0	5	2.2	0	0	3.5	48	17.9	81.6	411	11.5	3.8	23	22	6.7
KD-845	AA	CC	CC	2	1.3	0	0	1	0	8	2.1	0	1	1.9	60	19.1	53.5	586	11	3.7	34	30	6.9
KD-846	GA	AC	CC	2	3.8	1	0	1	1	8	1.4	0	0	25	39	12.9	85	297	11.6	2.9	17	42	5.5
KD-847	AA	CC	CC	2	6.3	1	0	1	0	5	3.6	1	0	0.6	51	6.4	35	389	10.6	3.5	34	22	8.5
KD-848	AA	CC	CC	2	2.5	1	0	1	0	5	1.2	0	0	0.9	58	5.6	50	502	13.2	3.2	35	16	8.3
KD-849	GA	CC	TC	2	2.2	1	0	1	0	9	1.8	0	0	9.6	39	16.8	73	298	11	3	46	25	5.7
KD-850	GA	CC	CC	2	5.2	0	0	2	0		1.3	0	0	8.1	37	12.7	71	274	11.2	4.1	27	16	7
KD-851	GA	CC	CC	2	3.5	0	0	1	0	8	2	0	0	8.1	53	18.2	57.6	325	11.8	3.7	49	199	6.6
KD-852	AA	CC	TC	2	0.9	1	0	1	0	6	1.6	0	1	0.1	45	11.2	14.5	543	11.4	3.4	50	30	7.2
KD-853	GA	CC	TC	2	1.6	0	0	1	0	5	1.1	0	1	0.1	57	6.1	24.8	452	11.2	8	40	17	3.5
KD-854	AA	CC	CC	2	2.1	1	0	1	0	5	1.5	0	1	0.7	71	9.8	21	424	11.4	3.8	26	4	6.6
KD-855	GA	CC	CC	2	2.9	1	0	1	0	6	1.5	0	1	8.1		22.6	59	467	11.5	3.4	43	152	7.2
KD-856	AA	AC	TC	2	2.9	1	0	1	1	4	3.2	1	1	17.7	73	12	70.8	280	11.9	3.5	338	136	6.3
KD-857	AA	CC	CC	2	0.9	0	0	1	0	5	2	0	1	2.8	72	1.8	51.3	339	10.1	3.5	24	46	6.2
KD-858	GG	CC	TC	2	0.6	0	0	1	0	4	1.5	0	1	3.6	39	18.6	34.4	349	12	3.9	25	26	6.3
KD-859	AA	CC	CC	2	6.1	1	0	1	0	5	4.3	1	1	0.2	22	7	29.9	519	11.5	4.2	32	56	7.3
KD-860	AA	CC	TC	2	0.6	1	0	1	0	6	1.5	0	1	4.5	59	12.9	37.4	434	12	3.5	26	46	6.2
KD-861	AA	CC	CC	2	2.5	0	0	1	1	12	1.5	0	0	18.5	27	23.7	82	296	12.9	4.1	31	14	6.9
KD-862	GA	CC	TC	2	2.6	1	0	1	1	6	2.3	0	0	2.7	41	15.5	82	264	11.3	3.5	62	21	9.6
KD-863	GA	CC	CC	2	4	1	0	1	0	7	1.9	0	1	5	49	14.3	82	312	11.4	4.1	30	13	7
KD-864	AA	CC	CC	2	1.6	1	0	1	0	8		0	0	6	54	20	66	375	12	4.2	375	424	6.6
KD-865	AA	CC	CC	2	3.3	0	0	1	0	7		0	0	12.9	66	16.9	85.5	325	11.1	3.8	39	150	6
KD-866	AA	CC	CC	2	0.4	1	0	1	0	6		0	1	5.7	31	14.4	22	433	11.5	4.4	22	18	6.3
KD-867	AA	CC	CC	2	2.2	0	0	1	0	8		0	0	5.7	46	12.4	71.1	354	11.5	4.1	59	98	6.6
KD-868	GA	CC	TC	2	3.6	0	0	1	0	7		0	0	77	2.8	13	63.8	432	9.2	4	15	14	6.1
KD-869	AA	CC	CC	2	2.6	1	0	1	0	7		0	1	9.1	59	14.9	73	354	10.5	3.6	34	119	5.7
KD-870	AA	CC	TC	2	0.5	1	0	1	1	10		0	1	24.7	53	9.5	74.2	356	9.6	4	17	34	5.3
KD-871	AA	CC	CC	2	2.2	1	0	1	1	5		0	0	1.5	31	14.9	49.3	253	11.3	4.6	47	19	6.6
KD-872	GA	CC	CC	2	2.9	0	0	1	0	6		0	0	3.7	55	12.8	70.1	282	11.2	4.5	22	9	6.9
KD-873	AA	CC	TC	2	0.6	1	0	1	0	5		0	1	2.8	40	8.5	36.4	240	10.2	4.4	151	173	6.4
KD-874	GA	CC	TC	2	2.4	0	0	1	0	7	3.3	1	0	5.4	54	17.4	69.5	427	11.6	4.3	26	14	6.6
KD-875	AA	CC	CC	2	1.4	0	0	1	0	4		0	1	2.3	52	11.2	54.2	170	11.3	4.1	51	36	6.5
KD-876	GG	CC	CC	2	1.5	1	0	1	1	8		0	1	9.4	58	10.5	72.2	369	11.2	3.9	233	175	6.1
KD-877	AA	AC	CC	2	4.7	1	0	1	0	5		0	0	3	38	9.8	60	300	12.2	4.3	24	16	6.7
KD-878	GA	CC	CC	2	1.8	1	0	1	0	6		0	1	0.3	23	9.7	26	280	11.8	4.4	32	15	6.5
KD-879	AA	CC	CC	2	1.8	0	0	1		10		0	1	3.4	62	11	52.2	646	10.9	3.9	22	14	6.6
KD-880	AA	CC	TC	2	4.9	0	0	1	0	5		0	1	12.5	40	14.2	74.5	335	11.5	3.9	28	15	6.2
KD-881	AA	CC	CC	2	3.6	0	0	1	0	7		0	0	4.5	57	11.7	56.1	326	12.5	4	50	208	6.2
KD-882	AA	CC	CC	2	0.4	1	0	2	0	7		0	1	10	35	18.1	55.7	303	10.5	4	25	11	6.3
KD-883	GA	CC	CC	2	7.5	1	0	1		3		0	0	0.8	12	12.2	70.4	349	13.8	4.6	22	9	6.9
KD-884	AA	CC	CC	2	0.6	1	0	1	0	7		0	1	7.1	78	11.5	46	398	11.3	4.3	35	27	6.5
KD-885	AA	CC	CC	2	4	1	0	1	0	6		0	0	7.9	56	14	60.8	334	9.6	3.9	66	225	6.4
KD-886	AA	CC	TC	2	1.3	0	0	1	0	5		0	1	5.9	55	17.1	67.4	330	12.1	4.4	77	95	6.7
KD-887	AA	AC	CC	2	7.7	1	0	1	0	14		0	0	0	13	9.2	54.9	487	13.4	4.5	26	13	7
KD-888	GA	CC	CC	2	2.7	0	0	1	0	5		0	0	12.2	59	23.2	90.9	470	11.7	4.1	105	253	6.7
KD-889	GA	CC	CC	2	1.9	1	0	1	0	5		0	0	2.3	51	14.4	56.5	402	11.2	4.4	24	22	6.7
KD-890	AA	CC	CC	2	1.3	1				7			0	0.3	10	8.2	29.1	285	11.6	4.8	29	16	6.7
KD-891	AA	CC	CC	2	5.2	1	0	1	0	5	3.5	1	0	3	13	13.8	78.7	311	13.8	4.4			6.9
KD-892	AA	CC	TC	2	4.6	1	0	1	0	5		0	0	19.9	54	11.4	77.8	315	10.8	3.8	21	8	6.3
KD-893	AA	CC	TC	2	1.4	1	0	1	0	6		0	0	12.4	107	16.9	67.9	460	9.2	3.1	183	210	6.2
KD-894	AA	AC	TC	2	5	1	0	1	0	5		0	0	7.8	31	9	74.4	423	13.5	4.5	19	10	6.6
KD-895	AA	CC	TC	2	2.5	1	0	1	0	5		0	0	6.5	70	8.7	70.2	342	11.5	3.8	33	61	6.2
KD-896	GA	CC	CC	2	0.8	0	0	1	0	5		0	0	6.6	59	21.8	51.2	468	10.5	4.2	49	96	6.7
KD-897	AA	CC	TC	2	3.7	1	0	1	0	4		0	0	4.5	29	10.8	68.6	296	12.2	4.3	28	9	6.3
KD-898	AA	AC	TC	2	1.8	1	0	1	0	5		0	0	4	48	11.5	43.9	301	10.9	4	28	29	6.1
KD-899	GA	CC	CC	2	2.5	1	0	1	0	7		0	0	0.4	36	8.4	30.4	393	11.4	4.4	29	21	6.7
KD-900	AA	CC	CC	2	1.5	1	0	1	0	5		0	0	0.5	12	9.7	39.2	331	13.4	4.7	41	21	6.9
KD-901	GA	CC	CC	2	3.4	0	0	1	0	5		0	0	4.9	65	17.7	65.7	352	12.8	4.1	23	22	7.1
KD-902	AA	CC	CC	2	3.9	1	0	1	0	5		0	0	4.4	58	14.2	69.8	281	10.9	4	22	12	6.6
KD-903	AA	CC	CC	2	6.5	1	0	1	0	5		0	0	18.8	25	13.4	86.3	110	11.1	3.2	71	204	5.2
KD-904	AA	CC	CC	2	2.4	1	0	1	0	5		0	0	0.6	27	16.2	41.7	438	13.2	4.4	23	11	7.3
KD-905	GA	CC	CC	2	2.6	0	0	1	0	5		0	0	16.5	36	19.8	82	476	11.5	4	19	11	6.6
KD-906	AA	CC	TC	2	0.7	1	0	1	0	5	1.8	1	0	26.4	81	29.7	63.4	461	10.2	3.7	28	56	6.2
KD-907	GA	CC	CC	2	1.6	1	0	1	0	5		0	0	21.3	51	17.1	58.2	335	11.8	4.2	31	54	6.5
KD-908	AA	CC	TC	2	3.8	0	0	1	0	7		0	0	6.5	49	16.4	74	416	11.7	4.2	25	8	7.2
KD-909	AA	CC	CC	2	2.6	0	0	2	1	10	2.5	0	0	20.4	48	15.8	86.1	235	10.6	3.2	25	9	5.5
KD-910	AA	CC	CC	2	3.7	1	0	1	0	7	3.1	1	0	4.2	10	11.4	66.8	226	10.7		27	9	6.7
KD-911	AA	CC	CC	2	0.4	0	0	1	0	4	2	0	1	12.8	30	12.7	69.1	219	10.4	4	61	134	5.8
KD-912	AA	CC	TC	2	3.3	1	0	1	0	5	2.6	0	1	7.5	30	9.7	53.6	282	11.3	3.8	31	13	9.7
KD-913	AA	AC	CC	2	4.7	1	0	1	1	7	4.2	1	0	15	69	23.5	88.9	311	11.1	3.3	64	94	6.3
KD-914	AA	CC	TC	2	4.4	0	0	1	1	6	3	1	1	18.3	78	10.1	77	376	11.4	3.8	156	138	6.9
KD-915	GA	CC	CC	2	2.8	1	0	1	0	6	2.2	0	1	8.4	45	9.7	67.6	314	11	4.1	24	9	7.4
